# Supplementary material for: 4,6-Bis(diphenyl­phosphino)phenoxazine (nixantphos)
Source: Acta Crystallogr Sect E Struct Rep Online. 2008 Mar 14;64(Pt 4):o711. doi: 10.1107/S1600536808006648 (PMC2960967; doi:10.1107/S1600536808006648)
Supplement: Supplementary file 1 [file e-64-0o711-sup1.cif]

##############################################################################
###                                                                        ###
###        Electronic paper (Acta Crystallographica Section E)             ###
###                                                                        ###
##############################################################################
#                                                                            #
# This CIF contains the data in a paper accepted for publication in Acta     #
# Crystallographica Section E. It conforms to the requirements of Notes      #
# for Authors for Section E, and has been peer reviewed under the auspices   #
# of the IUCr Commission on Journals.                                        #
#                                                                            #
# Full details of the Crystallographic Information File format               #
# are given in the paper "The Crystallographic Information File (CIF):       #
# a New Standard Archive File for Crystallography" by S. R. Hall, F. H.      #
# Allen and I. D. Brown [Acta Cryst. (1991), A47, 655-685].                  #
#                                                                            #
# The current version of the core CIF dictionary is obtainable from          #
# ftp://ftp.iucr.org/pub/cif_core.dic. The current version number is 2.4.    #
#                                                                            #
# Software is freely available for graphical display of the structure(s) in  #
# this CIF.  For information consult the CIF home page http://www.iucr.org/  #
# cif/home.html                                                              #
#                                                                            #
# This file may be used for bona fide research purposes within the           #
# scientific community so long as proper attribution is given to the journal # 
# article from which it was obtained.                                        #
#                                                                            #
##############################################################################
                                             
data_global
_audit_creation_method     'manual editing of form.cif (version 2.0)'
_journal_data_validation_number     ?
_journal_date_recd_electronic     2008-03-03
_journal_date_accepted     2008-03-10
_journal_name_full     'Acta Crystallographica, Section E'
_journal_year     2008
_journal_volume     64
_journal_issue      4
_journal_page_first     o711
_journal_page_last     o711
_journal_paper_category     QO
_journal_coeditor_code     DN2322
_publ_contact_author_name
; Dr Muhammad D. Bala
;
_publ_contact_author_address
; School of Chemistry,
  University of KwaZulu-Natal,
  Westville Campus, Private Bag X54001
  Durban 4000,
  South Africa
;
_publ_contact_author_email     bala@ukzn.ac.za
_publ_contact_author_fax     '+27312603091'
_publ_contact_author_phone     '+27312602616'
_publ_section_title
;
4,6-Bis(diphenylphosphino)phenoxazine (nixantphos)
;
loop_
    _publ_author_name
    _publ_author_address
    'Marimuthu, Thashree'
; School of Chemistry,
  University of KwaZulu-Natal,
  Westville Campus, Private Bag X54001
  Durban 4000,
  South Africa
;
    'Bala, Muhammad D.'
; School of Chemistry,
  University of KwaZulu-Natal,
  Westville Campus, Private Bag X54001
  Durban 4000,
  South Africa
;
    'Friedrich, Holger B.'
; School of Chemistry,
  University of KwaZulu-Natal,
  Westville Campus, Private Bag X54001
  Durban 4000,
  South Africa
;
data_I
_chemical_name_systematic
;
4,6-Bis(diphenylphosphino)phenoxazine
;
_chemical_name_common     'nixantphos'
_chemical_formula_moiety     'C36 H27 N O P2'
_chemical_formula_sum     'C36 H27 N O P2'
_chemical_formula_structural     ?
_chemical_formula_analytical     ?
_chemical_formula_iupac     'C36 H27 N O P2'
_chemical_formula_weight     551.53
_chemical_melting_point     457(2)
_symmetry_cell_setting     Triclinic
_symmetry_space_group_name_H-M     P-1
_symmetry_space_group_name_Hall     '-P 1'
loop_
    _symmetry_equiv_pos_as_xyz
    'x, y, z'
    '-x, -y, -z'
_cell_length_a     10.4233(3)
_cell_length_b     10.9113(3)
_cell_length_c     12.9940(4)
_cell_angle_alpha     104.055(2)
_cell_angle_beta     102.555(2)
_cell_angle_gamma     97.459(2)
_cell_volume     1373.04(7)
_cell_formula_units_Z     2
_cell_measurement_reflns_used     3152
_cell_measurement_theta_min     2.19
_cell_measurement_theta_max     25.54
_cell_measurement_temperature     173(2)
_exptl_crystal_description     triangular
_exptl_crystal_colour     yellow
_exptl_crystal_size_max     0.40
_exptl_crystal_size_mid     0.18
_exptl_crystal_size_min     0.12
_exptl_crystal_density_diffrn     1.334
_exptl_crystal_density_meas     ?
_exptl_crystal_F_000     576
_exptl_absorpt_coefficient_mu     0.190
_exptl_absorpt_correction_type     'none'
_diffrn_ambient_temperature     173(2)
_diffrn_radiation_type     MoK\a
_diffrn_radiation_wavelength     0.71073
_diffrn_radiation_source     'fine-focus sealed tube'
_diffrn_radiation_monochromator     graphite
_diffrn_measurement_device_type     'Bruker SMART CCD area-detector'
_diffrn_measurement_method     '\f and \w'
_diffrn_detector_area_resol_mean     ?
_diffrn_reflns_number     15968
_diffrn_reflns_av_R_equivalents     0.0553
_diffrn_reflns_av_sigmaI/netI     0.0663
_diffrn_reflns_theta_min     1.67
_diffrn_reflns_theta_max     26.00
_diffrn_reflns_theta_full     26.00
_diffrn_measured_fraction_theta_max     1.000
_diffrn_measured_fraction_theta_full     1.000
_diffrn_reflns_limit_h_min     -10
_diffrn_reflns_limit_h_max     12
_diffrn_reflns_limit_k_min     -13
_diffrn_reflns_limit_k_max     13
_diffrn_reflns_limit_l_min     -16
_diffrn_reflns_limit_l_max     16
_refine_special_details
;
 Refinement of F^2^ against ALL reflections.  The weighted R-factor wR and
 goodness of fit S are based on F^2^, conventional R-factors R are based
 on F, with F set to zero for negative F^2^. The threshold expression of
 F^2^ > 2sigma(F^2^) is used only for calculating R-factors(gt) etc. and is
 not relevant to the choice of reflections for refinement.  R-factors based
 on F^2^ are statistically about twice as large as those based on F, and R-
 factors based on ALL data will be even larger.
;
_reflns_number_total     5396
_reflns_number_gt     3646
_reflns_threshold_expression     I>2\s(I)
_refine_ls_structure_factor_coef     Fsqd
_refine_ls_matrix_type     full
_refine_ls_R_factor_all     0.0710
_refine_ls_R_factor_gt     0.0429
_refine_ls_wR_factor_gt     0.0957
_refine_ls_wR_factor_ref     0.1055
_refine_ls_goodness_of_fit_ref     0.946
_refine_ls_restrained_S_all     0.946
_refine_ls_number_reflns     5396
_refine_ls_number_parameters     365
_refine_ls_number_restraints     0
_refine_ls_hydrogen_treatment     mixed
_refine_ls_weighting_scheme     calc
_refine_ls_weighting_details
                  'calc w=1/[\s^2^(Fo^2^)+(0.048P)^2^] where P=(Fo^2^+2Fc^2^)/3'
_atom_sites_solution_hydrogens     geom
_atom_sites_solution_primary     direct
_atom_sites_solution_secondary     difmap
_refine_ls_shift/su_max     0.001
_refine_ls_shift/su_mean     0.000
_refine_diff_density_max     0.376
_refine_diff_density_min     -0.295
_refine_ls_extinction_method     none
_refine_ls_extinction_coef     ?
loop_
    _atom_type_symbol
    _atom_type_description
    _atom_type_scat_dispersion_real
    _atom_type_scat_dispersion_imag
    _atom_type_scat_source
    'C' 'C' 0.0033 0.0016
                         'International Tables Vol C Tables 4.2.6.8 and 6.1.1.4'
    'H' 'H' 0.0000 0.0000
                         'International Tables Vol C Tables 4.2.6.8 and 6.1.1.4'
    'N' 'N' 0.0061 0.0033
                         'International Tables Vol C Tables 4.2.6.8 and 6.1.1.4'
    'O' 'O' 0.0106 0.0060
                         'International Tables Vol C Tables 4.2.6.8 and 6.1.1.4'
    'P' 'P' 0.1023 0.0942
                         'International Tables Vol C Tables 4.2.6.8 and 6.1.1.4'
_computing_data_collection     'APEX2 (Bruker, 2005)'
_computing_cell_refinement     'SAINT-NT (Bruker, 2005)'
_computing_data_reduction     'SAINT-NT (Bruker, 2005)'
_computing_structure_solution     'SHELXTL (Sheldrick, 2008)'
_computing_structure_refinement     'SHELXTL (Sheldrick, 2008)'
_computing_molecular_graphics
;
PLATON (Spek, 2003) and ORTEP-3 (Farrugia, 1997)
;
_computing_publication_material     'SHELXTL (Sheldrick, 2008)'
loop_
    _atom_site_type_symbol
    _atom_site_label
    _atom_site_fract_x
    _atom_site_fract_y
    _atom_site_fract_z
    _atom_site_U_iso_or_equiv
    _atom_site_adp_type
    _atom_site_calc_flag
    _atom_site_refinement_flags
    _atom_site_occupancy
    _atom_site_disorder_assembly
    _atom_site_disorder_group
    C C1 0.0632(2) 0.3597(2) 0.56267(18) 0.0339(5) Uani d . 1 . .
    C C2 0.1275(2) 0.4755(2) 0.63818(19) 0.0391(6) Uani d . 1 . .
    H H2 0.1111 0.4968 0.7089 0.047 Uiso calc R 1 . .
    C C3 0.2159(2) 0.5608(2) 0.61113(19) 0.0401(6) Uani d . 1 . .
    H H3 0.2593 0.6407 0.6633 0.048 Uiso calc R 1 . .
    C C4 0.2414(2) 0.5308(2) 0.50922(19) 0.0347(5) Uani d . 1 . .
    H H4 0.3029 0.5900 0.4921 0.042 Uiso calc R 1 . .
    C C5 0.1780(2) 0.41454(19) 0.43100(17) 0.0288(5) Uani d . 1 . .
    C C6 0.0885(2) 0.33272(19) 0.45990(18) 0.0300(5) Uani d . 1 . .
    C C7 -0.0601(2) 0.1287(2) 0.40544(18) 0.0307(5) Uani d . 1 . .
    C C8 -0.1125(2) 0.0139(2) 0.32431(18) 0.0311(5) Uani d . 1 . .
    C C9 -0.1946(2) -0.0809(2) 0.34914(19) 0.0350(5) Uani d . 1 . .
    H H9 -0.2323 -0.1612 0.2954 0.042 Uiso calc R 1 . .
    C C10 -0.2214(2) -0.0594(2) 0.4502(2) 0.0393(6) Uani d . 1 . .
    H H10 -0.2765 -0.1250 0.4660 0.047 Uiso calc R 1 . .
    C C11 -0.1690(2) 0.0565(2) 0.5287(2) 0.0395(6) Uani d . 1 . .
    H H11 -0.1897 0.0709 0.5978 0.047 Uiso calc R 1 . .
    C C12 -0.0863(2) 0.1525(2) 0.50796(19) 0.0341(5) Uani d . 1 . .
    C C21 0.3147(2) 0.50031(19) 0.28652(17) 0.0283(5) Uani d . 1 . .
    C C22 0.2595(2) 0.6054(2) 0.2703(2) 0.0390(6) Uani d . 1 . .
    H H22 0.1680 0.6049 0.2692 0.047 Uiso calc R 1 . .
    C C23 0.3343(2) 0.7100(2) 0.2558(2) 0.0415(6) Uani d . 1 . .
    H H23 0.2950 0.7818 0.2470 0.050 Uiso calc R 1 . .
    C C24 0.4657(2) 0.7113(2) 0.25396(19) 0.0400(6) Uani d . 1 . .
    H H24 0.5171 0.7829 0.2424 0.048 Uiso calc R 1 . .
    C C25 0.5217(2) 0.6081(2) 0.2690(2) 0.0423(6) Uani d . 1 . .
    H H25 0.6126 0.6084 0.2679 0.051 Uiso calc R 1 . .
    C C26 0.4479(2) 0.5037(2) 0.28585(19) 0.0351(5) Uani d . 1 . .
    H H26 0.4888 0.4335 0.2971 0.042 Uiso calc R 1 . .
    C C31 0.3144(2) 0.24846(18) 0.31367(17) 0.0280(5) Uani d . 1 . .
    C C32 0.4063(2) 0.26320(19) 0.41242(18) 0.0329(5) Uani d . 1 . .
    H H32 0.4126 0.3345 0.4734 0.040 Uiso calc R 1 . .
    C C33 0.4891(2) 0.1757(2) 0.4233(2) 0.0401(6) Uani d . 1 . .
    H H33 0.5516 0.1867 0.4916 0.048 Uiso calc R 1 . .
    C C34 0.4812(2) 0.0733(2) 0.3362(2) 0.0450(6) Uani d . 1 . .
    H H34 0.5383 0.0131 0.3440 0.054 Uiso calc R 1 . .
    C C35 0.3916(3) 0.0568(2) 0.2377(2) 0.0479(7) Uani d . 1 . .
    H H35 0.3872 -0.0142 0.1770 0.057 Uiso calc R 1 . .
    C C36 0.3075(2) 0.1434(2) 0.2262(2) 0.0385(6) Uani d . 1 . .
    H H36 0.2445 0.1309 0.1579 0.046 Uiso calc R 1 . .
    C C41 -0.1440(2) -0.1688(2) 0.12171(18) 0.0346(5) Uani d . 1 . .
    C C42 -0.0664(3) -0.2619(2) 0.1300(2) 0.0457(6) Uani d . 1 . .
    H H42 0.0234 -0.2367 0.1738 0.055 Uiso calc R 1 . .
    C C43 -0.1170(3) -0.3900(2) 0.0759(2) 0.0570(8) Uani d . 1 . .
    H H43 -0.0627 -0.4525 0.0831 0.068 Uiso calc R 1 . .
    C C44 -0.2466(3) -0.4270(2) 0.0113(2) 0.0568(8) Uani d . 1 . .
    H H44 -0.2820 -0.5152 -0.0263 0.068 Uiso calc R 1 . .
    C C45 -0.3243(3) -0.3372(2) 0.0015(2) 0.0567(7) Uani d . 1 . .
    H H45 -0.4137 -0.3629 -0.0432 0.068 Uiso calc R 1 . .
    C C46 -0.2737(2) -0.2084(2) 0.0563(2) 0.0465(6) Uani d . 1 . .
    H H46 -0.3288 -0.1467 0.0488 0.056 Uiso calc R 1 . .
    C C51 -0.1711(2) 0.09115(19) 0.13194(18) 0.0325(5) Uani d . 1 . .
    C C52 -0.1280(2) 0.1525(2) 0.0605(2) 0.0459(6) Uani d . 1 . .
    H H52 -0.0439 0.1441 0.0455 0.055 Uiso calc R 1 . .
    C C53 -0.2058(3) 0.2257(3) 0.0107(2) 0.0557(7) Uani d . 1 . .
    H H53 -0.1746 0.2680 -0.0375 0.067 Uiso calc R 1 . .
    C C54 -0.3276(3) 0.2372(2) 0.0307(2) 0.0525(7) Uani d . 1 . .
    H H54 -0.3819 0.2858 -0.0052 0.063 Uiso calc R 1 . .
    C C55 -0.3718(3) 0.1792(2) 0.1020(2) 0.0453(6) Uani d . 1 . .
    H H55 -0.4559 0.1887 0.1166 0.054 Uiso calc R 1 . .
    C C56 -0.2939(2) 0.1070(2) 0.15255(19) 0.0386(6) Uani d . 1 . .
    H H56 -0.3249 0.0674 0.2025 0.046 Uiso calc R 1 . .
    N N1 -0.0284(2) 0.27159(19) 0.58580(18) 0.0414(5) Uani d . 1 . .
    H H1 -0.018(3) 0.277(3) 0.655(2) 0.079(11) Uiso d . 1 . .
    O O1 0.02287(15) 0.21948(13) 0.37894(12) 0.0384(4) Uani d . 1 . .
    P P1 0.20112(5) 0.36083(5) 0.29234(5) 0.03016(16) Uani d . 1 . .
    P P2 -0.06220(6) -0.00273(5) 0.19630(5) 0.03407(16) Uani d . 1 . .
loop_
    _atom_site_aniso_label
    _atom_site_aniso_U_11
    _atom_site_aniso_U_22
    _atom_site_aniso_U_33
    _atom_site_aniso_U_12
    _atom_site_aniso_U_13
    _atom_site_aniso_U_23
    C1 0.0333(13) 0.0373(13) 0.0362(14) 0.0149(10) 0.0118(11) 0.0126(10)
    C2 0.0404(14) 0.0482(14) 0.0305(14) 0.0187(11) 0.0101(11) 0.0078(11)
    C3 0.0358(13) 0.0364(13) 0.0387(15) 0.0118(11) 0.0014(11) -0.0018(11)
    C4 0.0260(12) 0.0330(12) 0.0406(14) 0.0056(9) 0.0035(10) 0.0066(10)
    C5 0.0252(11) 0.0298(11) 0.0323(13) 0.0114(9) 0.0042(10) 0.0100(9)
    C6 0.0275(11) 0.0285(11) 0.0325(13) 0.0092(9) 0.0058(10) 0.0057(9)
    C7 0.0253(11) 0.0354(12) 0.0376(14) 0.0088(9) 0.0108(10) 0.0177(10)
    C8 0.0231(11) 0.0348(12) 0.0363(13) 0.0068(9) 0.0041(10) 0.0142(10)
    C9 0.0246(12) 0.0394(13) 0.0404(14) 0.0024(9) 0.0038(10) 0.0161(10)
    C10 0.0285(12) 0.0452(14) 0.0503(16) 0.0036(10) 0.0099(11) 0.0267(12)
    C11 0.0325(13) 0.0562(16) 0.0419(15) 0.0157(11) 0.0179(11) 0.0251(12)
    C12 0.0312(12) 0.0396(13) 0.0378(14) 0.0139(10) 0.0113(11) 0.0167(11)
    C21 0.0295(12) 0.0278(11) 0.0261(12) 0.0030(9) 0.0050(9) 0.0077(9)
    C22 0.0348(13) 0.0386(13) 0.0498(16) 0.0118(10) 0.0137(11) 0.0188(11)
    C23 0.0503(15) 0.0314(13) 0.0462(15) 0.0139(11) 0.0113(12) 0.0151(11)
    C24 0.0403(14) 0.0307(12) 0.0446(15) -0.0036(10) 0.0051(11) 0.0130(11)
    C25 0.0273(12) 0.0406(14) 0.0569(17) 0.0009(10) 0.0057(11) 0.0174(12)
    C26 0.0293(12) 0.0290(12) 0.0462(15) 0.0044(9) 0.0051(11) 0.0141(10)
    C31 0.0272(11) 0.0237(11) 0.0336(13) 0.0002(8) 0.0110(10) 0.0085(9)
    C32 0.0359(13) 0.0277(11) 0.0355(14) 0.0068(9) 0.0093(11) 0.0091(9)
    C33 0.0360(13) 0.0389(13) 0.0486(16) 0.0067(10) 0.0092(12) 0.0201(12)
    C34 0.0409(14) 0.0321(13) 0.0689(19) 0.0132(11) 0.0205(14) 0.0182(12)
    C35 0.0511(16) 0.0307(13) 0.0604(19) 0.0103(11) 0.0233(14) 0.0007(12)
    C36 0.0361(13) 0.0352(13) 0.0388(14) 0.0006(10) 0.0091(11) 0.0040(10)
    C41 0.0373(13) 0.0336(12) 0.0352(14) 0.0092(10) 0.0109(11) 0.0112(10)
    C42 0.0488(15) 0.0455(15) 0.0458(16) 0.0169(12) 0.0128(13) 0.0140(12)
    C43 0.080(2) 0.0410(16) 0.0562(19) 0.0263(14) 0.0215(16) 0.0142(13)
    C44 0.088(2) 0.0299(14) 0.0496(18) 0.0051(14) 0.0203(16) 0.0068(12)
    C45 0.0572(17) 0.0420(15) 0.0559(18) 0.0010(13) 0.0041(14) 0.0000(13)
    C46 0.0469(15) 0.0356(14) 0.0483(16) 0.0065(11) 0.0024(13) 0.0055(11)
    C51 0.0355(13) 0.0271(11) 0.0303(13) -0.0020(9) 0.0055(10) 0.0062(9)
    C52 0.0444(15) 0.0511(15) 0.0436(16) 0.0021(12) 0.0138(12) 0.0174(12)
    C53 0.0628(19) 0.0604(18) 0.0529(18) 0.0077(14) 0.0145(15) 0.0351(14)
    C54 0.0589(18) 0.0488(16) 0.0542(18) 0.0128(13) 0.0074(14) 0.0275(13)
    C55 0.0464(15) 0.0447(14) 0.0494(17) 0.0136(12) 0.0121(13) 0.0192(12)
    C56 0.0408(14) 0.0406(13) 0.0399(14) 0.0094(11) 0.0126(11) 0.0189(11)
    N1 0.0534(13) 0.0434(12) 0.0354(13) 0.0145(10) 0.0226(11) 0.0132(10)
    O1 0.0460(10) 0.0326(8) 0.0359(9) -0.0022(7) 0.0180(8) 0.0069(7)
    P1 0.0261(3) 0.0298(3) 0.0338(3) 0.0032(2) 0.0063(3) 0.0100(2)
    P2 0.0288(3) 0.0356(3) 0.0365(4) 0.0035(2) 0.0078(3) 0.0096(3)
_geom_special_details
;
 All esds (except the esd in the dihedral angle between two l.s. planes)
 are estimated using the full covariance matrix.  The cell esds are taken
 into account individually in the estimation of esds in distances, angles
 and torsion angles; correlations between esds in cell parameters are only
 used when they are defined by crystal symmetry.  An approximate (isotropic)
 treatment of cell esds is used for estimating esds involving l.s. planes.
;
loop_
    _geom_bond_atom_site_label_1
    _geom_bond_atom_site_label_2
    _geom_bond_site_symmetry_2
    _geom_bond_distance
    _geom_bond_publ_flag
    C1 C2 . 1.379(3) ?
    C1 C6 . 1.386(3) ?
    C1 N1 . 1.398(3) ?
    C2 C3 . 1.384(3) ?
    C2 H2 . 0.9500 ?
    C3 C4 . 1.377(3) ?
    C3 H3 . 0.9500 ?
    C4 C5 . 1.394(3) ?
    C4 H4 . 0.9500 ?
    C5 C6 . 1.381(3) ?
    C5 P1 . 1.833(2) ?
    C6 O1 . 1.392(2) ?
    C7 C8 . 1.382(3) ?
    C7 O1 . 1.386(2) ?
    C7 C12 . 1.387(3) ?
    C8 C9 . 1.400(3) ?
    C8 P2 . 1.825(2) ?
    C9 C10 . 1.372(3) ?
    C9 H9 . 0.9500 ?
    C10 C11 . 1.374(3) ?
    C10 H10 . 0.9500 ?
    C11 C12 . 1.384(3) ?
    C11 H11 . 0.9500 ?
    C12 N1 . 1.403(3) ?
    C21 C26 . 1.385(3) ?
    C21 C22 . 1.388(3) ?
    C21 P1 . 1.831(2) ?
    C22 C23 . 1.372(3) ?
    C22 H22 . 0.9500 ?
    C23 C24 . 1.374(3) ?
    C23 H23 . 0.9500 ?
    C24 C25 . 1.369(3) ?
    C24 H24 . 0.9500 ?
    C25 C26 . 1.380(3) ?
    C25 H25 . 0.9500 ?
    C26 H26 . 0.9500 ?
    C31 C32 . 1.384(3) ?
    C31 C36 . 1.386(3) ?
    C31 P1 . 1.836(2) ?
    C32 C33 . 1.379(3) ?
    C32 H32 . 0.9500 ?
    C33 C34 . 1.363(3) ?
    C33 H33 . 0.9500 ?
    C34 C35 . 1.366(3) ?
    C34 H34 . 0.9500 ?
    C35 C36 . 1.383(3) ?
    C35 H35 . 0.9500 ?
    C36 H36 . 0.9500 ?
    C41 C46 . 1.381(3) ?
    C41 C42 . 1.387(3) ?
    C41 P2 . 1.826(2) ?
    C42 C43 . 1.377(3) ?
    C42 H42 . 0.9500 ?
    C43 C44 . 1.376(4) ?
    C43 H43 . 0.9500 ?
    C44 C45 . 1.362(3) ?
    C44 H44 . 0.9500 ?
    C45 C46 . 1.384(3) ?
    C45 H45 . 0.9500 ?
    C46 H46 . 0.9500 ?
    C51 C52 . 1.384(3) ?
    C51 C56 . 1.388(3) ?
    C51 P2 . 1.828(2) ?
    C52 C53 . 1.380(3) ?
    C52 H52 . 0.9500 ?
    C53 C54 . 1.365(3) ?
    C53 H53 . 0.9500 ?
    C54 C55 . 1.366(3) ?
    C54 H54 . 0.9500 ?
    C55 C56 . 1.377(3) ?
    C55 H55 . 0.9500 ?
    C56 H56 . 0.9500 ?
    N1 H1 . 0.86(3) ?
loop_
    _geom_angle_atom_site_label_1
    _geom_angle_atom_site_label_2
    _geom_angle_atom_site_label_3
    _geom_angle_site_symmetry_1
    _geom_angle_site_symmetry_3
    _geom_angle
    _geom_angle_publ_flag
    C2 C1 C6 . . 118.3(2) ?
    C2 C1 N1 . . 122.0(2) ?
    C6 C1 N1 . . 119.7(2) ?
    C1 C2 C3 . . 120.1(2) ?
    C1 C2 H2 . . 119.9 ?
    C3 C2 H2 . . 119.9 ?
    C4 C3 C2 . . 120.6(2) ?
    C4 C3 H3 . . 119.7 ?
    C2 C3 H3 . . 119.7 ?
    C3 C4 C5 . . 120.7(2) ?
    C3 C4 H4 . . 119.7 ?
    C5 C4 H4 . . 119.7 ?
    C6 C5 C4 . . 117.2(2) ?
    C6 C5 P1 . . 116.86(15) ?
    C4 C5 P1 . . 125.91(18) ?
    C5 C6 C1 . . 123.1(2) ?
    C5 C6 O1 . . 116.04(19) ?
    C1 C6 O1 . . 120.89(19) ?
    C8 C7 O1 . . 115.78(19) ?
    C8 C7 C12 . . 122.8(2) ?
    O1 C7 C12 . . 121.38(19) ?
    C7 C8 C9 . . 117.3(2) ?
    C7 C8 P2 . . 116.80(16) ?
    C9 C8 P2 . . 125.87(17) ?
    C10 C9 C8 . . 120.8(2) ?
    C10 C9 H9 . . 119.6 ?
    C8 C9 H9 . . 119.6 ?
    C9 C10 C11 . . 120.5(2) ?
    C9 C10 H10 . . 119.7 ?
    C11 C10 H10 . . 119.7 ?
    C10 C11 C12 . . 120.6(2) ?
    C10 C11 H11 . . 119.7 ?
    C12 C11 H11 . . 119.7 ?
    C11 C12 C7 . . 118.0(2) ?
    C11 C12 N1 . . 122.9(2) ?
    C7 C12 N1 . . 119.1(2) ?
    C26 C21 C22 . . 117.61(19) ?
    C26 C21 P1 . . 124.86(16) ?
    C22 C21 P1 . . 117.19(16) ?
    C23 C22 C21 . . 121.4(2) ?
    C23 C22 H22 . . 119.3 ?
    C21 C22 H22 . . 119.3 ?
    C22 C23 C24 . . 120.3(2) ?
    C22 C23 H23 . . 119.8 ?
    C24 C23 H23 . . 119.8 ?
    C25 C24 C23 . . 119.1(2) ?
    C25 C24 H24 . . 120.4 ?
    C23 C24 H24 . . 120.4 ?
    C24 C25 C26 . . 120.8(2) ?
    C24 C25 H25 . . 119.6 ?
    C26 C25 H25 . . 119.6 ?
    C25 C26 C21 . . 120.7(2) ?
    C25 C26 H26 . . 119.7 ?
    C21 C26 H26 . . 119.7 ?
    C32 C31 C36 . . 118.29(19) ?
    C32 C31 P1 . . 123.48(15) ?
    C36 C31 P1 . . 118.23(17) ?
    C33 C32 C31 . . 120.8(2) ?
    C33 C32 H32 . . 119.6 ?
    C31 C32 H32 . . 119.6 ?
    C34 C33 C32 . . 120.0(2) ?
    C34 C33 H33 . . 120.0 ?
    C32 C33 H33 . . 120.0 ?
    C33 C34 C35 . . 120.3(2) ?
    C33 C34 H34 . . 119.8 ?
    C35 C34 H34 . . 119.8 ?
    C34 C35 C36 . . 120.1(2) ?
    C34 C35 H35 . . 120.0 ?
    C36 C35 H35 . . 120.0 ?
    C35 C36 C31 . . 120.5(2) ?
    C35 C36 H36 . . 119.8 ?
    C31 C36 H36 . . 119.8 ?
    C46 C41 C42 . . 117.8(2) ?
    C46 C41 P2 . . 125.83(17) ?
    C42 C41 P2 . . 116.31(18) ?
    C43 C42 C41 . . 121.4(2) ?
    C43 C42 H42 . . 119.3 ?
    C41 C42 H42 . . 119.3 ?
    C44 C43 C42 . . 119.7(2) ?
    C44 C43 H43 . . 120.2 ?
    C42 C43 H43 . . 120.2 ?
    C45 C44 C43 . . 120.0(2) ?
    C45 C44 H44 . . 120.0 ?
    C43 C44 H44 . . 120.0 ?
    C44 C45 C46 . . 120.4(3) ?
    C44 C45 H45 . . 119.8 ?
    C46 C45 H45 . . 119.8 ?
    C41 C46 C45 . . 120.8(2) ?
    C41 C46 H46 . . 119.6 ?
    C45 C46 H46 . . 119.6 ?
    C52 C51 C56 . . 117.8(2) ?
    C52 C51 P2 . . 118.61(18) ?
    C56 C51 P2 . . 123.61(18) ?
    C53 C52 C51 . . 120.9(2) ?
    C53 C52 H52 . . 119.6 ?
    C51 C52 H52 . . 119.6 ?
    C54 C53 C52 . . 120.0(2) ?
    C54 C53 H53 . . 120.0 ?
    C52 C53 H53 . . 120.0 ?
    C53 C54 C55 . . 120.4(2) ?
    C53 C54 H54 . . 119.8 ?
    C55 C54 H54 . . 119.8 ?
    C54 C55 C56 . . 119.7(2) ?
    C54 C55 H55 . . 120.1 ?
    C56 C55 H55 . . 120.1 ?
    C55 C56 C51 . . 121.2(2) ?
    C55 C56 H56 . . 119.4 ?
    C51 C56 H56 . . 119.4 ?
    C1 N1 C12 . . 119.7(2) ?
    C1 N1 H1 . . 115(2) ?
    C12 N1 H1 . . 119.0(19) ?
    C7 O1 C6 . . 118.82(17) ?
    C21 P1 C5 . . 101.96(10) ?
    C21 P1 C31 . . 102.20(9) ?
    C5 P1 C31 . . 99.98(9) ?
    C8 P2 C41 . . 100.81(10) ?
    C8 P2 C51 . . 99.93(10) ?
    C41 P2 C51 . . 103.02(10) ?
loop_
    _geom_torsion_atom_site_label_1
    _geom_torsion_atom_site_label_2
    _geom_torsion_atom_site_label_3
    _geom_torsion_atom_site_label_4
    _geom_torsion_site_symmetry_1
    _geom_torsion_site_symmetry_2
    _geom_torsion_site_symmetry_3
    _geom_torsion_site_symmetry_4
    _geom_torsion
    _geom_torsion_publ_flag
    C6 C1 C2 C3 . . . . -0.8(3) ?
    N1 C1 C2 C3 . . . . -178.9(2) ?
    C1 C2 C3 C4 . . . . -0.5(3) ?
    C2 C3 C4 C5 . . . . 0.5(3) ?
    C3 C4 C5 C6 . . . . 0.7(3) ?
    C3 C4 C5 P1 . . . . 179.98(16) ?
    C4 C5 C6 C1 . . . . -2.0(3) ?
    P1 C5 C6 C1 . . . . 178.60(16) ?
    C4 C5 C6 O1 . . . . 177.72(17) ?
    P1 C5 C6 O1 . . . . -1.7(2) ?
    C2 C1 C6 C5 . . . . 2.1(3) ?
    N1 C1 C6 C5 . . . . -179.71(19) ?
    C2 C1 C6 O1 . . . . -177.62(18) ?
    N1 C1 C6 O1 . . . . 0.6(3) ?
    O1 C7 C8 C9 . . . . 178.75(17) ?
    C12 C7 C8 C9 . . . . -0.3(3) ?
    O1 C7 C8 P2 . . . . 1.3(2) ?
    C12 C7 C8 P2 . . . . -177.74(16) ?
    C7 C8 C9 C10 . . . . 0.1(3) ?
    P2 C8 C9 C10 . . . . 177.27(16) ?
    C8 C9 C10 C11 . . . . 0.7(3) ?
    C9 C10 C11 C12 . . . . -1.3(3) ?
    C10 C11 C12 C7 . . . . 1.0(3) ?
    C10 C11 C12 N1 . . . . -178.9(2) ?
    C8 C7 C12 C11 . . . . -0.2(3) ?
    O1 C7 C12 C11 . . . . -179.27(18) ?
    C8 C7 C12 N1 . . . . 179.68(19) ?
    O1 C7 C12 N1 . . . . 0.7(3) ?
    C26 C21 C22 C23 . . . . -1.0(3) ?
    P1 C21 C22 C23 . . . . -174.60(19) ?
    C21 C22 C23 C24 . . . . 1.9(4) ?
    C22 C23 C24 C25 . . . . -1.3(4) ?
    C23 C24 C25 C26 . . . . 0.0(4) ?
    C24 C25 C26 C21 . . . . 0.8(4) ?
    C22 C21 C26 C25 . . . . -0.3(3) ?
    P1 C21 C26 C25 . . . . 172.73(18) ?
    C36 C31 C32 C33 . . . . 0.1(3) ?
    P1 C31 C32 C33 . . . . -179.82(17) ?
    C31 C32 C33 C34 . . . . 0.2(3) ?
    C32 C33 C34 C35 . . . . 0.1(4) ?
    C33 C34 C35 C36 . . . . -0.6(4) ?
    C34 C35 C36 C31 . . . . 0.9(4) ?
    C32 C31 C36 C35 . . . . -0.7(3) ?
    P1 C31 C36 C35 . . . . 179.27(18) ?
    C46 C41 C42 C43 . . . . -0.7(4) ?
    P2 C41 C42 C43 . . . . -179.0(2) ?
    C41 C42 C43 C44 . . . . 0.6(4) ?
    C42 C43 C44 C45 . . . . -0.2(4) ?
    C43 C44 C45 C46 . . . . -0.1(4) ?
    C42 C41 C46 C45 . . . . 0.4(4) ?
    P2 C41 C46 C45 . . . . 178.5(2) ?
    C44 C45 C46 C41 . . . . 0.0(4) ?
    C56 C51 C52 C53 . . . . -0.7(3) ?
    P2 C51 C52 C53 . . . . -179.29(19) ?
    C51 C52 C53 C54 . . . . -0.7(4) ?
    C52 C53 C54 C55 . . . . 1.6(4) ?
    C53 C54 C55 C56 . . . . -1.0(4) ?
    C54 C55 C56 C51 . . . . -0.4(4) ?
    C52 C51 C56 C55 . . . . 1.3(3) ?
    P2 C51 C56 C55 . . . . 179.79(18) ?
    C2 C1 N1 C12 . . . . -177.0(2) ?
    C6 C1 N1 C12 . . . . 4.9(3) ?
    C11 C12 N1 C1 . . . . 174.5(2) ?
    C7 C12 N1 C1 . . . . -5.5(3) ?
    C8 C7 O1 C6 . . . . -174.40(17) ?
    C12 C7 O1 C6 . . . . 4.7(3) ?
    C5 C6 O1 C7 . . . . 174.95(17) ?
    C1 C6 O1 C7 . . . . -5.3(3) ?
    C26 C21 P1 C5 . . . . 109.83(19) ?
    C22 C21 P1 C5 . . . . -77.11(18) ?
    C26 C21 P1 C31 . . . . 6.7(2) ?
    C22 C21 P1 C31 . . . . 179.77(17) ?
    C6 C5 P1 C21 . . . . 175.90(15) ?
    C4 C5 P1 C21 . . . . -3.4(2) ?
    C6 C5 P1 C31 . . . . -79.23(17) ?
    C4 C5 P1 C31 . . . . 101.45(18) ?
    C32 C31 P1 C21 . . . . 73.74(19) ?
    C36 C31 P1 C21 . . . . -106.18(18) ?
    C32 C31 P1 C5 . . . . -30.94(19) ?
    C36 C31 P1 C5 . . . . 149.14(17) ?
    C7 C8 P2 C41 . . . . 176.03(16) ?
    C9 C8 P2 C41 . . . . -1.1(2) ?
    C7 C8 P2 C51 . . . . -78.53(17) ?
    C9 C8 P2 C51 . . . . 104.31(19) ?
    C46 C41 P2 C8 . . . . 87.2(2) ?
    C42 C41 P2 C8 . . . . -94.69(19) ?
    C46 C41 P2 C51 . . . . -15.8(2) ?
    C42 C41 P2 C51 . . . . 162.34(18) ?
    C52 C51 P2 C8 . . . . 151.05(18) ?
    C56 C51 P2 C8 . . . . -27.4(2) ?
    C52 C51 P2 C41 . . . . -105.31(19) ?
    C56 C51 P2 C41 . . . . 76.2(2) ?
