# Supplementary material for: 4,6-Bis(diphenyl­phosphino)phenoxazine (nixantphos)
Source: Acta Crystallogr Sect E Struct Rep Online. 2008 Mar 14;64(Pt 4):o711. doi: 10.1107/S1600536808006648 (PMC2960967; doi:10.1107/S1600536808006648)
Supplement: Supplementary file 2 [file e-64-0o711-Isup2.hkl]

#
# h,k,l, Fc-squared, Fo-squared, sigma(Fo-squared) and status flag
#
data_I
_shelx_title ' 7m_kznd27_0s in P-1'
_shelx_refln_list_code          4
_shelx_F_calc_maximum      169.71
_exptl_crystal_F_000       576.00
_reflns_d_resolution_high  0.8107
 
loop_
 _symmetry_equiv_pos_as_xyz
 'x, y, z'
 '-x, -y, -z'
 
_cell_length_a    10.4233
_cell_length_b    10.9113
_cell_length_c    12.9940
_cell_angle_alpha 104.055
_cell_angle_beta  102.555
_cell_angle_gamma  97.459
 
_shelx_F_squared_multiplier     1.000
 
loop_
 _refln_index_h
 _refln_index_k
 _refln_index_l
 _refln_F_squared_calc
 _refln_F_squared_meas
 _refln_F_squared_sigma
 _refln_observed_status
   1   0   0     3312.86     3831.51     55.39 o
   2   0   0     1092.15     1265.45     13.72 o
   3   0   0      493.49      582.08     18.26 o
   4   0   0      336.76      302.73     11.73 o
   5   0   0      233.29      298.30     13.00 o
   6   0   0       19.44       20.69      6.45 o
   7   0   0      856.80      847.63     24.97 o
   8   0   0      740.65      713.02     25.24 o
   9   0   0       29.68       29.46      9.88 o
  10   0   0       58.14       68.11     12.59 o
  11   0   0       30.29       33.94     10.99 o
  12   0   0       17.01       31.58     15.33 o
 -12   1   0        5.60        5.18     12.86 o
 -11   1   0       27.64       18.01     15.48 o
 -10   1   0        7.26        7.40      8.26 o
  -9   1   0     1068.88     1096.85     31.95 o
  -8   1   0       40.69       49.93     10.80 o
  -7   1   0        1.78       -3.54      5.17 o
  -6   1   0       13.75       15.31      5.61 o
  -5   1   0        1.16        3.84      2.58 o
  -4   1   0      797.46      817.67     18.87 o
  -3   1   0      158.46      173.22      5.09 o
  -2   1   0     2770.62     2901.49     23.13 o
  -1   1   0     3371.36     3837.06     30.90 o
   0   1   0      179.35      186.82      4.59 o
   1   1   0        0.19        0.36      1.15 o
   2   1   0      602.77      618.14     10.71 o
   3   1   0       95.67       76.34      6.45 o
   4   1   0      192.80      221.49     10.67 o
   5   1   0      303.17      301.96     16.51 o
   6   1   0       22.66       13.93      6.60 o
   7   1   0      109.82       99.77     11.58 o
   8   1   0       21.75       19.94      8.79 o
   9   1   0       48.65       50.40     11.06 o
  10   1   0        9.11       14.57      9.10 o
  11   1   0      116.84      120.53     16.10 o
  12   1   0        7.23        9.11     12.86 o
 -12   2   0       32.48       27.70     14.75 o
 -11   2   0        6.80       12.36     11.15 o
 -10   2   0        1.29       -4.70      6.97 o
  -9   2   0      179.10      173.62     14.79 o
  -8   2   0       17.36       15.80      7.57 o
  -7   2   0      224.50      214.22      9.25 o
  -6   2   0      967.05      944.26     17.48 o
  -5   2   0      109.55      127.75      6.84 o
  -4   2   0       41.67       49.35      4.39 o
  -3   2   0    10324.44    11021.51    293.19 o
  -2   2   0     7444.78     8382.62     88.44 o
  -1   2   0      805.72      891.86     12.28 o
   0   2   0       38.42       27.20      3.14 o
   1   2   0     3213.98     3402.64     72.21 o
   2   2   0      834.80      905.02     15.23 o
   3   2   0       98.07       95.33      5.93 o
   4   2   0       23.00       20.57      3.93 o
   5   2   0      153.02      145.16      7.41 o
   6   2   0       76.77       74.98      5.93 o
   7   2   0        1.39        1.45      7.01 o
   8   2   0      117.38      129.68     14.33 o
   9   2   0      383.82      368.40     21.36 o
  10   2   0      210.42      224.66     19.26 o
  11   2   0        0.25       -8.50      8.50 o
 -12   3   0        0.42        0.16     12.31 o
 -11   3   0      191.03      166.23     22.96 o
 -10   3   0       19.44       10.59     10.92 o
  -9   3   0       22.96       18.47      7.70 o
  -8   3   0     1568.44     1543.74     32.14 o
  -7   3   0      282.52      292.48     11.53 o
  -6   3   0        0.00       -0.91      3.29 o
  -5   3   0      105.06      107.81      6.87 o
  -4   3   0     1157.97     1283.26     27.39 o
  -3   3   0        0.68       -0.74      2.53 o
  -2   3   0      261.75      201.88     40.72 o
  -1   3   0     1743.37     1822.13     14.25 o
   0   3   0        0.92       -3.64      3.64 o
   1   3   0       76.83       92.51      3.65 o
   2   3   0      396.99      468.89      9.03 o
   3   3   0       44.03       45.98      4.99 o
   4   3   0      355.66      346.56     11.73 o
   5   3   0      281.20      269.58     10.92 o
   6   3   0      378.58      408.18     13.35 o
   7   3   0     1251.31     1226.89     21.27 o
   8   3   0        0.11       -3.36      6.61 o
   9   3   0       17.02       16.70      9.11 o
  10   3   0       16.72        7.94      9.43 o
  11   3   0       34.48       37.43     12.97 o
 -12   4   0        1.16       -6.50      9.26 o
 -11   4   0       44.75       31.23     14.15 o
 -10   4   0      120.29      122.27     19.86 o
  -9   4   0       65.80       62.95      7.69 o
  -8   4   0      420.04      400.50     14.47 o
  -7   4   0       75.58       87.58      9.48 o
  -6   4   0      327.28      323.46     11.79 o
  -5   4   0       97.83      107.98      7.36 o
  -4   4   0       38.38       42.30      4.98 o
  -3   4   0     2240.22     2478.09     43.01 o
  -2   4   0      866.73      901.58     13.27 o
  -1   4   0      107.15       99.15      4.71 o
   0   4   0       61.15       58.49      6.48 o
   1   4   0       73.36       72.57      7.32 o
   2   4   0     1737.12     1751.95     20.12 o
   3   4   0     1415.85     1241.45    222.71 o
   4   4   0       12.80       14.75      4.52 o
   5   4   0      205.64      207.30     10.70 o
   6   4   0      804.10      806.35     19.95 o
   7   4   0      321.10      334.53     14.01 o
   8   4   0      167.05      174.25     16.17 o
   9   4   0      163.95      134.63     15.79 o
  10   4   0      162.70      174.95     18.53 o
 -12   5   0       24.13       34.62     15.81 o
 -11   5   0        2.89        4.04     11.06 o
 -10   5   0       32.63       30.99     12.63 o
  -9   5   0       23.91       20.79      7.81 o
  -8   5   0      270.43      258.24     12.45 o
  -7   5   0      876.56      840.49     19.78 o
  -6   5   0      242.79      233.88     14.36 o
  -5   5   0       75.53       80.43      6.96 o
  -4   5   0      392.12      421.46     12.76 o
  -3   5   0      257.50      229.24      9.69 o
  -2   5   0       26.72       33.70      3.97 o
  -1   5   0       23.53       26.00      3.13 o
   0   5   0      332.04      323.58     13.93 o
   1   5   0     1912.32     1852.55     31.90 o
   2   5   0      238.73      234.71      6.63 o
   3   5   0      592.67      593.63     12.31 o
   4   5   0       26.61       23.48      5.43 o
   5   5   0       17.49       19.59      6.02 o
   6   5   0       20.57       24.81      6.77 o
   7   5   0        2.10        6.50      5.47 o
   8   5   0       25.35       33.79     10.40 o
   9   5   0      152.90      170.63     17.34 o
  10   5   0        0.14        7.59      9.15 o
 -12   6   0       46.14       46.14     17.01 o
 -11   6   0       23.57       34.04     15.55 o
 -10   6   0       33.61       39.48     14.54 o
  -9   6   0        2.33       -5.73      5.90 o
  -8   6   0      215.81      229.40     17.74 o
  -7   6   0        5.80       10.15      5.44 o
  -6   6   0        0.09        2.11      4.92 o
  -5   6   0       20.42       32.06      5.83 o
  -4   6   0      498.30      525.45     15.38 o
  -3   6   0       74.12       85.98      7.14 o
  -2   6   0      945.57      986.25     15.52 o
  -1   6   0     1641.26     1632.79     16.23 o
   0   6   0       41.93       43.66      7.77 o
   1   6   0       99.38      108.98     10.47 o
   2   6   0       47.61       46.25      8.48 o
   3   6   0        0.07        5.57      3.28 o
   4   6   0      116.27      122.75      9.18 o
   5   6   0     1175.45     1157.29     25.16 o
   6   6   0      545.54      553.78     18.96 o
   7   6   0      344.75      348.21     20.19 o
   8   6   0        4.47        1.67      7.85 o
   9   6   0        5.76        4.93     11.92 o
 -11   7   0       52.44       64.47     17.80 o
 -10   7   0      124.61      158.51     22.34 o
  -9   7   0       21.18       22.98      9.42 o
  -8   7   0       66.20       51.05     10.55 o
  -7   7   0        0.30       -4.51      4.51 o
  -6   7   0      364.11      348.08     14.64 o
  -5   7   0      383.59      376.64     14.88 o
  -4   7   0        0.36       -0.31      4.28 o
  -3   7   0      102.14       91.93      8.06 o
  -2   7   0      529.92      517.54     11.97 o
  -1   7   0      166.60      162.81     12.84 o
   0   7   0       45.42       58.63      9.41 o
   1   7   0      149.51      133.89     12.76 o
   2   7   0      290.15      269.91     17.16 o
   3   7   0      221.66      203.75     15.60 o
   4   7   0      280.79      280.02     12.78 o
   5   7   0      309.88      306.09     14.14 o
   6   7   0       91.12       92.02     13.16 o
   7   7   0        0.35        9.03     11.68 o
   8   7   0        4.04        3.58     12.02 o
   9   7   0       46.46       56.18     18.67 o
 -11   8   0      103.63      109.12     21.69 o
 -10   8   0        6.50        9.77     11.76 o
  -9   8   0        0.02       -3.25      7.09 o
  -8   8   0      178.64      202.54     18.19 o
  -7   8   0       25.74       35.03      7.11 o
  -6   8   0      213.51      198.58     12.36 o
  -5   8   0      277.40      245.11     14.32 o
  -4   8   0       99.84      103.96      9.40 o
  -3   8   0       33.21       31.63      6.59 o
  -2   8   0        0.00        5.24      3.74 o
  -1   8   0      181.55      155.04     13.89 o
   0   8   0      541.22      530.63     22.76 o
   1   8   0      531.36      505.00     23.06 o
   2   8   0      189.20      198.00     16.32 o
   3   8   0      331.70      328.74     20.34 o
   4   8   0       19.04       29.78      9.85 o
   5   8   0       26.02       14.82      8.64 o
   6   8   0        6.56       -2.38      7.89 o
   7   8   0        3.12       18.29     13.01 o
   8   8   0      400.30      426.61     34.73 o
 -10   9   0        5.91       -7.83      7.83 o
  -9   9   0      117.85      153.59     16.99 o
  -8   9   0      122.03      149.07     15.96 o
  -7   9   0        1.35        0.97      6.28 o
  -6   9   0        7.04       11.49      5.90 o
  -5   9   0       44.35       47.09      7.97 o
  -4   9   0       33.40       35.44      7.41 o
  -3   9   0      157.42      165.68     11.20 o
  -2   9   0       46.26       45.39     10.17 o
  -1   9   0      840.55      752.53     28.36 o
   0   9   0       33.25       31.53      9.52 o
   1   9   0      129.62      146.76     15.21 o
   2   9   0        0.15       -1.89      6.70 o
   3   9   0      140.46      127.75     15.17 o
   4   9   0       22.45       24.66      9.97 o
   5   9   0        9.77        5.30      8.31 o
   6   9   0      119.57      143.76     16.92 o
   7   9   0      131.08      153.13     25.64 o
  -9  10   0        0.03        5.79      8.18 o
  -8  10   0       49.72       41.76     13.51 o
  -7  10   0       48.94       45.09     10.88 o
  -6  10   0        0.03        4.76      5.68 o
  -5  10   0       79.61      100.86     10.51 o
  -4  10   0      183.29      195.37     16.93 o
  -3  10   0        0.42        3.60      7.16 o
  -2  10   0        6.28       17.18      8.49 o
  -1  10   0       20.29       15.62      8.49 o
   0  10   0        0.22       -0.28      6.77 o
   1  10   0        2.55        3.48      7.50 o
   2  10   0      268.92      282.10     21.12 o
   3  10   0       11.25       14.68      9.02 o
   4  10   0       25.83       32.61     10.78 o
   5  10   0       91.43      106.55     16.41 o
   6  10   0        4.38       -2.49     11.33 o
  -8  11   0        0.38       -3.07      9.41 o
  -7  11   0      214.38      222.72     25.51 o
  -6  11   0        5.89       15.34      8.53 o
  -5  11   0        9.88       10.61      8.25 o
  -4  11   0        2.25       -1.86      7.37 o
  -3  11   0       20.82       16.22      8.62 o
  -2  11   0       89.46       84.59     13.99 o
  -1  11   0       18.83       13.68      9.13 o
   0  11   0       98.33      105.99     15.45 o
   1  11   0      322.54      327.29     24.74 o
   2  11   0       11.16       10.65      9.18 o
   3  11   0       95.14      104.67     23.53 o
   4  11   0        0.00       -0.19      8.61 o
  -7  12   0        1.07       18.89     12.72 o
  -6  12   0       51.70       94.42     20.01 o
  -5  12   0        2.46       -2.00      7.49 o
  -4  12   0       61.44       88.93     14.62 o
  -3  12   0       19.38       23.08     10.32 o
  -2  12   0       64.67       65.38     13.87 o
  -1  12   0       32.36       51.33     12.82 o
   0  12   0      106.81      109.65     16.73 o
   1  12   0        0.88        6.23      8.92 o
   2  12   0        1.71       -3.81      9.14 o
  -3  13   0       22.40       25.93     11.05 o
  -2  13   0       20.33       23.99     11.51 o
   0 -13   1        1.71        4.46      9.06 o
   1 -13   1        0.72        5.47      9.21 o
   2 -13   1      110.58      101.57     16.67 o
   3 -13   1       58.60       72.21     14.95 o
   4 -13   1       75.19       74.71     15.85 o
  -3 -12   1       59.59       61.86     14.60 o
  -2 -12   1      271.40      262.23     23.08 o
  -1 -12   1        0.05        8.00      8.93 o
   0 -12   1       72.07       97.39     15.50 o
   1 -12   1       75.24       87.85     15.05 o
   2 -12   1        0.42       -1.69      7.61 o
   3 -12   1       35.37       28.94     10.77 o
   4 -12   1        6.49        1.42      7.71 o
   5 -12   1       56.62       92.52     14.67 o
   6 -12   1       71.69       72.65     18.20 o
   7 -12   1        0.00       -0.42     10.82 o
  -5 -11   1        1.40        2.33      9.46 o
  -4 -11   1      221.01      249.56     22.87 o
  -3 -11   1       43.61       37.19     12.22 o
  -2 -11   1        1.77       -2.29      7.44 o
  -1 -11   1       41.57       38.32     11.52 o
   0 -11   1      146.26      138.62     16.38 o
   1 -11   1      510.41      517.16     26.86 o
   2 -11   1       19.80       18.75      9.08 o
   3 -11   1      172.33      182.11     17.56 o
   4 -11   1       23.29       33.89     10.26 o
   5 -11   1       50.98       55.43     12.03 o
   6 -11   1       31.56       38.85     10.75 o
   7 -11   1        1.77        3.27     10.46 o
   8 -11   1        2.97        8.08     10.39 o
  -6 -10   1      139.09      147.17     18.30 o
  -5 -10   1       28.75       39.38     11.82 o
  -4 -10   1        4.04        8.71      8.90 o
  -3 -10   1        0.12       -1.78      7.49 o
  -2 -10   1        4.01       -0.80      7.65 o
  -1 -10   1        0.22        2.57      7.08 o
   0 -10   1      281.86      266.92     19.81 o
   1 -10   1      641.76      639.07     27.73 o
   2 -10   1       16.94       19.68      8.64 o
   3 -10   1       17.99       14.84      8.03 o
   4 -10   1        3.78        1.74      6.54 o
   5 -10   1       11.91       20.20      6.77 o
   6 -10   1        0.92        0.31      5.33 o
   7 -10   1        0.21       -0.36      6.30 o
   8 -10   1       24.18       26.66     10.23 o
   9 -10   1       62.72      101.97     15.49 o
  -7  -9   1      116.48      138.06     23.56 o
  -6  -9   1        3.31        2.31      6.46 o
  -5  -9   1       41.08       36.23     11.08 o
  -4  -9   1        9.73        2.79      8.09 o
  -3  -9   1       93.53       96.51     13.64 o
  -2  -9   1      367.99      323.52     20.29 o
  -1  -9   1      431.59      380.41     21.57 o
   0  -9   1      488.38      467.29     23.02 o
   1  -9   1       10.69       14.86      8.34 o
   2  -9   1      477.20      456.06     14.13 o
   3  -9   1       79.62       88.44      9.15 o
   4  -9   1      394.21      379.73     20.24 o
   5  -9   1      340.73      356.82     16.18 o
   6  -9   1      113.00      105.81     10.60 o
   7  -9   1       18.10       17.26      6.44 o
   8  -9   1      210.92      190.89     17.42 o
   9  -9   1        0.17        0.56      7.25 o
  10  -9   1        0.01       -9.32      9.32 o
  -8  -8   1        0.88       -0.09     11.87 o
  -7  -8   1        1.07       -4.56     10.79 o
  -6  -8   1       27.61       36.96     10.99 o
  -5  -8   1      234.22      259.43     19.16 o
  -4  -8   1      701.06      672.58     30.91 o
  -3  -8   1     1197.57     1115.62     33.88 o
  -2  -8   1      537.64      517.83     23.88 o
  -1  -8   1        5.20       -0.94      6.49 o
   0  -8   1      281.38      263.05     16.86 o
   1  -8   1       10.25        9.69      6.92 o
   2  -8   1      779.19      738.87     15.19 o
   3  -8   1      884.01      849.42     20.75 o
   4  -8   1      326.43      342.74     14.52 o
   5  -8   1       37.99       30.38      6.81 o
   6  -8   1        0.00        1.73      5.00 o
   7  -8   1        0.45       -3.37      5.10 o
   8  -8   1        0.20        1.78      6.72 o
   9  -8   1        3.01       -2.91      6.89 o
  10  -8   1       50.72       43.25     15.36 o
  11  -8   1       28.57       44.99     16.59 o
  -9  -7   1       72.62       77.98     20.27 o
  -8  -7   1       64.74       80.25     18.90 o
  -7  -7   1      260.66      267.85     19.04 o
  -6  -7   1      325.98      345.71     15.75 o
  -5  -7   1       50.99       28.50      8.94 o
  -4  -7   1      107.62      112.23      9.33 o
  -3  -7   1       54.56       60.61     10.55 o
  -2  -7   1        0.25        1.60      6.18 o
  -1  -7   1      443.03      422.02     19.13 o
   0  -7   1       72.10       74.16      9.88 o
   1  -7   1     1024.76     1014.67     12.43 o
   2  -7   1      620.27      597.98     13.50 o
   3  -7   1      115.70      127.29     10.25 o
   4  -7   1        0.12        1.94      4.28 o
   5  -7   1      100.90      108.27      9.27 o
   6  -7   1       35.92       39.67      7.29 o
   7  -7   1        0.59       -0.03      4.86 o
   8  -7   1       50.96       28.63      7.19 o
   9  -7   1      159.87      169.57     15.63 o
  10  -7   1       10.89        7.50     11.52 o
  11  -7   1        0.23        4.70     10.93 o
 -10  -6   1       37.31       42.28     16.87 o
  -9  -6   1        4.67       -1.17      7.94 o
  -8  -6   1      282.40      278.48     19.85 o
  -7  -6   1      104.84      117.79     10.72 o
  -6  -6   1      850.91      865.85     23.02 o
  -5  -6   1     1088.76     1076.04     27.99 o
  -4  -6   1      392.15      409.02     14.34 o
  -3  -6   1      610.32      540.05     11.12 o
  -2  -6   1        3.35       11.54      6.44 o
  -1  -6   1       61.65       78.32      9.45 o
   0  -6   1      258.70      242.96     13.66 o
   1  -6   1      134.08      155.28      5.94 o
   2  -6   1       90.63       89.41      6.88 o
   3  -6   1      757.47      731.30     17.67 o
   4  -6   1       89.97       55.57      6.52 o
   5  -6   1      325.20      313.98     12.92 o
   6  -6   1        1.88        2.24      4.60 o
   7  -6   1      281.27      263.30     13.48 o
   8  -6   1      305.43      288.32     14.02 o
   9  -6   1      201.74      181.20     15.49 o
  10  -6   1        2.75        1.43      9.87 o
  11  -6   1       57.87       65.05     17.67 o
 -10  -5   1        4.19        6.93      8.73 o
  -9  -5   1       75.64      103.82     14.82 o
  -8  -5   1      363.58      348.73     21.10 o
  -7  -5   1       43.03       49.53      7.91 o
  -6  -5   1       61.15       65.10      8.22 o
  -5  -5   1      773.14      714.44     19.10 o
  -4  -5   1      451.67      405.01     15.96 o
  -3  -5   1      366.68      388.92     10.85 o
  -2  -5   1       41.38       45.74      3.55 o
  -1  -5   1      151.73      182.82     14.57 o
   0  -5   1       50.91       55.80     14.27 o
   1  -5   1       24.88       36.99      3.69 o
   2  -5   1       70.18       45.25      5.14 o
   3  -5   1     2005.48     2108.97     28.57 o
   4  -5   1       10.65        2.49      3.39 o
   5  -5   1      243.57      263.35     11.16 o
   6  -5   1      293.90      306.66     12.74 o
   7  -5   1       69.48       70.23      7.94 o
   8  -5   1       14.51       21.93      6.30 o
   9  -5   1       38.48       39.36      9.07 o
  10  -5   1      210.81      249.04     25.53 o
  11  -5   1       92.44       77.05     18.35 o
  12  -5   1        6.56       -0.64     13.24 o
 -11  -4   1       19.16       24.31     11.52 o
 -10  -4   1       35.54       31.09     10.99 o
  -9  -4   1       44.56       31.39     10.60 o
  -8  -4   1       89.10       88.15     12.57 o
  -7  -4   1      400.83      391.86     15.25 o
  -6  -4   1     1006.50      952.29     21.46 o
  -5  -4   1        1.64        1.48      5.52 o
  -4  -4   1       29.23       29.49      6.26 o
  -3  -4   1      615.71      634.93     17.68 o
  -2  -4   1     1111.43     1164.49     15.37 o
  -1  -4   1      283.86      328.34     15.88 o
   0  -4   1        0.67        0.78      4.54 o
   1  -4   1       82.04       85.89      4.96 o
   2  -4   1      902.01     1011.28     17.44 o
   3  -4   1       80.25       95.79      6.25 o
   4  -4   1        3.93        2.53      3.26 o
   5  -4   1      440.92      467.38     20.83 o
   6  -4   1        6.89        4.65      4.01 o
   7  -4   1      178.24      179.25     10.38 o
   8  -4   1      127.79      128.19      9.49 o
   9  -4   1      299.08      299.17     23.62 o
  10  -4   1        9.75        8.59     10.84 o
  11  -4   1       36.82       33.64     13.91 o
  12  -4   1       36.87       42.57     15.69 o
 -11  -3   1       67.99       87.15     15.02 o
 -10  -3   1       25.57       26.86     10.77 o
  -9  -3   1        5.37        8.90      8.32 o
  -8  -3   1       87.08       83.23     12.22 o
  -7  -3   1      121.99      125.49      8.93 o
  -6  -3   1       75.75       78.35      7.23 o
  -5  -3   1      607.17      601.20     22.24 o
  -4  -3   1      801.22      763.47     19.80 o
  -3  -3   1      420.43      407.64     14.43 o
  -2  -3   1     1323.17     1572.36     37.12 o
  -1  -3   1       19.10       24.20      2.62 o
   0  -3   1      137.88      129.02      4.53 o
   1  -3   1      257.26      285.94      7.57 o
   2  -3   1        7.88        7.25      2.98 o
   3  -3   1      861.32      817.65     13.06 o
   4  -3   1     3044.44     3020.00     73.53 o
   5  -3   1      151.64      144.95      7.83 o
   6  -3   1       35.04       38.88      5.40 o
   7  -3   1      221.78      213.08     14.67 o
   8  -3   1      106.46      100.48      8.25 o
   9  -3   1        3.90       11.61      7.62 o
  10  -3   1       11.41       13.41      8.63 o
  11  -3   1      176.03      203.87     24.89 o
  12  -3   1       84.26       94.56     21.23 o
 -12  -2   1       71.63       78.89     20.50 o
 -11  -2   1        0.23       -0.54      8.30 o
 -10  -2   1        0.38       -0.85      8.00 o
  -9  -2   1        4.78       -6.91      6.91 o
  -8  -2   1       96.42      101.98     12.77 o
  -7  -2   1        2.50        1.97      2.70 o
  -6  -2   1      370.96      352.29     17.20 o
  -5  -2   1     2411.77     2265.41     73.56 o
  -4  -2   1      351.64      351.22     13.44 o
  -3  -2   1      221.39      237.11     10.61 o
  -2  -2   1     1531.69     1653.63     53.31 o
  -1  -2   1      755.21      885.96     18.18 o
   0  -2   1      138.54      139.46      3.78 o
   1  -2   1      139.76      174.60      5.01 o
   2  -2   1    28802.56    29355.35    372.16 o
   3  -2   1    11752.60    12146.63    293.90 o
   4  -2   1     1372.27     1348.39     25.85 o
   5  -2   1      611.26      637.05     13.15 o
   6  -2   1       63.69       71.49      5.73 o
   7  -2   1      539.85      520.73     19.54 o
   8  -2   1       48.10       43.70      9.32 o
   9  -2   1      890.01      866.18     29.67 o
  10  -2   1      166.06      164.24     16.18 o
  11  -2   1       50.71       54.42     26.48 o
  12  -2   1       15.22       16.18     19.02 o
 -12  -1   1       40.50       51.09     25.17 o
 -11  -1   1       75.39       66.49     13.17 o
 -10  -1   1      216.37      223.53     18.08 o
  -9  -1   1       45.58       41.28     10.23 o
  -8  -1   1      194.66      181.12     14.87 o
  -7  -1   1      138.36      124.31     12.00 o
  -6  -1   1        0.91        5.95      2.96 o
  -5  -1   1       13.34        9.97      3.34 o
  -4  -1   1     1477.51     1436.80     26.37 o
  -3  -1   1      343.31      372.27     11.63 o
  -2  -1   1     6349.28     6562.10    154.01 o
  -1  -1   1     1143.88     1190.62     12.45 o
   0  -1   1     1985.59     2170.52     23.95 o
   1  -1   1     1763.38     1535.94    279.93 o
   2  -1   1       42.49       43.96      3.43 o
   3  -1   1       13.11       14.75      4.02 o
   4  -1   1      449.24      435.13      8.30 o
   5  -1   1     1690.93     1616.24     27.96 o
   6  -1   1       28.29       17.92      6.22 o
   7  -1   1       40.93       45.21      8.87 o
   8  -1   1      125.44      143.01     13.96 o
   9  -1   1       95.82       92.92     12.86 o
  10  -1   1       37.15       39.29     11.40 o
  11  -1   1      180.68      159.88     17.33 o
  12  -1   1        5.55        8.69     13.61 o
 -12   0   1       14.01        7.57     12.84 o
 -11   0   1      118.91      106.33     20.29 o
 -10   0   1        0.00        0.39      7.41 o
  -9   0   1       86.00       80.19     11.56 o
  -8   0   1        1.21        0.65      6.62 o
  -7   0   1     1070.90     1149.89     51.84 o
  -6   0   1       11.92       17.12      3.39 o
  -5   0   1      528.37      475.93     10.50 o
  -4   0   1     3150.63     3061.45     64.78 o
  -3   0   1        0.07       28.20     17.43 o
  -2   0   1    18243.32    18677.24    186.52 o
  -1   0   1      424.96      338.90      3.65 o
   0   0   1     2753.82     2739.05     92.89 o
   1   0   1     1882.34     1913.53     12.86 o
   2   0   1     1600.98     1789.26     14.04 o
   3   0   1     4506.95     4458.29     37.71 o
   4   0   1        5.07       25.32      4.58 o
   5   0   1      231.74      298.72     13.89 o
   6   0   1       27.27       36.16      7.66 o
   7   0   1       10.61        8.36      6.78 o
   8   0   1       40.87       32.18      9.51 o
   9   0   1        9.92       15.35      8.44 o
  10   0   1      269.55      246.65     19.72 o
  11   0   1      118.57      123.53     16.70 o
  12   0   1       94.25      117.52     30.58 o
 -12   1   1        0.25       -5.01     11.51 o
 -11   1   1        0.00       -9.48      9.48 o
 -10   1   1      203.73      224.70     16.99 o
  -9   1   1      208.92      199.82     15.77 o
  -8   1   1      141.09      128.71     12.02 o
  -7   1   1      262.59      249.41     13.99 o
  -6   1   1     1079.05      990.06     16.37 o
  -5   1   1      266.90      247.28      7.08 o
  -4   1   1      104.99      112.76      4.98 o
  -3   1   1       39.29       36.97      2.59 o
  -2   1   1       63.84       78.29      4.07 o
  -1   1   1     3527.66     3722.71     29.56 o
   0   1   1        2.86       11.15      1.35 o
   1   1   1     8020.67     8034.80    119.07 o
   2   1   1      880.84      852.67     14.33 o
   3   1   1       33.93       22.33      3.42 o
   4   1   1      229.01      257.28      6.75 o
   5   1   1       46.12       47.43      7.44 o
   6   1   1      119.13      126.56     11.41 o
   7   1   1      545.59      505.36     21.50 o
   8   1   1        3.56        0.37      7.98 o
   9   1   1      437.70      432.78     23.03 o
  10   1   1      347.79      366.53     23.26 o
  11   1   1       10.15        5.53      8.72 o
 -12   2   1        5.68       19.83     13.66 o
 -11   2   1       33.46       43.85     15.55 o
 -10   2   1        5.31        4.03     10.49 o
  -9   2   1       35.23       20.82      8.16 o
  -8   2   1       83.75       66.54      9.34 o
  -7   2   1      313.22      283.59     10.79 o
  -6   2   1      261.89      257.29      8.16 o
  -5   2   1      774.71      855.25     12.81 o
  -4   2   1       66.76       73.63      3.65 o
  -3   2   1      201.89      244.51      5.07 o
  -2   2   1      280.83      335.28      5.74 o
  -1   2   1       73.32       75.80      3.46 o
   0   2   1     6494.97     6879.25     82.55 o
   1   2   1     7500.08     7802.10     90.82 o
   2   2   1      790.80      811.57     11.77 o
   3   2   1       78.33       82.36      5.86 o
   4   2   1      337.40      298.58      9.00 o
   5   2   1     1690.07     1685.46     31.84 o
   6   2   1        0.63       -2.62      5.59 o
   7   2   1        3.68        6.63      7.32 o
   8   2   1      342.93      340.54     20.08 o
   9   2   1       35.27       32.19     10.79 o
  10   2   1      318.43      316.37     22.25 o
  11   2   1       73.68       63.39     14.29 o
 -12   3   1      122.82      131.74     22.92 o
 -11   3   1        0.03       -4.77      9.63 o
 -10   3   1        2.24       13.38     11.04 o
  -9   3   1       27.48       28.38      6.08 o
  -8   3   1        4.51        5.65      4.82 o
  -7   3   1      207.22      201.71      9.50 o
  -6   3   1        7.98       13.28      4.06 o
  -5   3   1     1320.47     1320.57     25.76 o
  -4   3   1      692.46      647.67     12.28 o
  -3   3   1       32.57       17.30      3.37 o
  -2   3   1       83.53       78.16     14.39 o
  -1   3   1     1082.23     1106.10     18.33 o
   0   3   1     1395.13     1345.23     18.78 o
   1   3   1     1332.95     1367.11     14.08 o
   2   3   1      929.55      914.86     17.27 o
   3   3   1     1114.66     1107.09     18.95 o
   4   3   1     1307.93     1295.51     27.40 o
   5   3   1       47.61       50.22      6.28 o
   6   3   1      196.62      194.19     10.23 o
   7   3   1      136.54      151.53     14.70 o
   8   3   1       45.73       43.37     10.84 o
   9   3   1        1.53       12.09      8.52 o
  10   3   1      143.26      153.79     17.91 o
  11   3   1       95.74      108.68     16.60 o
 -12   4   1       12.24        9.16     11.82 o
 -11   4   1       54.60       51.34     16.08 o
 -10   4   1        4.59       10.55     10.84 o
  -9   4   1       64.02       75.12     10.51 o
  -8   4   1       76.18       71.73      7.44 o
  -7   4   1      114.83      127.29      8.33 o
  -6   4   1      423.57      407.72     15.93 o
  -5   4   1      771.64      796.08     15.68 o
  -4   4   1      333.71      375.73     10.80 o
  -3   4   1     1137.58     1214.54     18.50 o
  -2   4   1     1646.29     1790.83     28.36 o
  -1   4   1      141.74      147.69      5.69 o
   0   4   1        1.80        5.73      2.16 o
   1   4   1     1378.68     1412.03     14.69 o
   2   4   1     2713.29     2754.03     25.22 o
   3   4   1      129.07      114.80     12.76 o
   4   4   1       88.92       85.58      7.38 o
   5   4   1      458.65      440.46     15.06 o
   6   4   1      221.26      214.97     11.83 o
   7   4   1     1496.10     1398.01     48.39 o
   8   4   1      704.34      710.85     41.76 o
   9   4   1      254.15      254.46     19.93 o
  10   4   1       35.00       53.29     12.92 o
 -12   5   1        8.93        9.71     12.44 o
 -11   5   1       12.96       24.15     14.54 o
 -10   5   1       17.25        8.98     11.09 o
  -9   5   1       12.42       19.38      8.11 o
  -8   5   1        1.85       -2.51      6.40 o
  -7   5   1      598.51      548.33     16.50 o
  -6   5   1        7.37        7.04      4.18 o
  -5   5   1       16.47       20.93      4.53 o
  -4   5   1      185.42      179.62      8.97 o
  -3   5   1     1725.10     1785.64     32.81 o
  -2   5   1      159.09      204.21      7.58 o
  -1   5   1      207.42      216.34      6.95 o
   0   5   1     1168.66     1171.49     13.17 o
   1   5   1      548.75      611.96      9.61 o
   2   5   1     1249.09     1332.77     14.45 o
   3   5   1      590.83      594.26     15.63 o
   4   5   1      381.01      351.23     16.90 o
   5   5   1       32.17       43.93      7.19 o
   6   5   1      382.31      380.08     15.92 o
   7   5   1        6.72       10.03      7.99 o
   8   5   1      185.10      198.50     17.61 o
   9   5   1        3.31        4.11      8.05 o
  10   5   1        1.77        4.10      8.31 o
 -12   6   1      111.25      106.71     22.22 o
 -11   6   1        2.60       -8.02     10.28 o
 -10   6   1       48.55       57.27     16.87 o
  -9   6   1      479.54      478.58     32.28 o
  -8   6   1        0.15        0.17      6.66 o
  -7   6   1      171.52      167.77     10.49 o
  -6   6   1      468.82      450.44     14.91 o
  -5   6   1      464.58      433.57     14.46 o
  -4   6   1      408.85      393.33     13.66 o
  -3   6   1      180.37      191.40     13.11 o
  -2   6   1      435.61      511.64     12.13 o
  -1   6   1       86.68      105.25      5.51 o
   0   6   1       87.31       79.33      9.60 o
   1   6   1        5.35        5.50      5.64 o
   2   6   1       52.16       43.06      4.14 o
   3   6   1      730.05      722.02     17.27 o
   4   6   1      334.19      263.51     75.60 o
   5   6   1      201.39      200.92     12.32 o
   6   6   1      290.01      270.95     14.80 o
   7   6   1       30.32       39.55     10.18 o
   8   6   1        0.51        8.79      7.87 o
   9   6   1        3.76        7.65     13.21 o
 -11   7   1      117.95       90.96     20.75 o
 -10   7   1        0.56        0.54      7.69 o
  -9   7   1        6.02        4.81      7.63 o
  -8   7   1        0.83       -6.12      6.12 o
  -7   7   1       27.07       22.22      6.15 o
  -6   7   1       85.54       71.24      8.15 o
  -5   7   1      291.24      264.88     12.70 o
  -4   7   1       56.61       56.22      7.54 o
  -3   7   1      802.68      800.13     20.92 o
  -2   7   1      710.70      676.87     18.14 o
  -1   7   1      152.28      156.76      6.21 o
   0   7   1       91.10       86.49     10.86 o
   1   7   1      141.15      131.50     12.76 o
   2   7   1      209.81      202.87     15.46 o
   3   7   1      281.28      282.74     11.84 o
   4   7   1       40.27       37.88      6.75 o
   5   7   1      241.23      221.70     17.32 o
   6   7   1      201.85      219.05     17.38 o
   7   7   1        0.18       -5.69     11.56 o
   8   7   1      171.50      162.60     23.86 o
 -11   8   1       93.29      117.69     21.94 o
 -10   8   1      114.39      112.44     15.37 o
  -9   8   1       71.73       78.40     13.25 o
  -8   8   1       92.63       95.19     13.41 o
  -7   8   1       13.96        8.86      7.28 o
  -6   8   1      170.49      189.86     12.06 o
  -5   8   1       15.98        8.65      5.76 o
  -4   8   1       18.28       18.98      6.17 o
  -3   8   1      682.08      656.68     18.83 o
  -2   8   1       51.84       46.32      7.05 o
  -1   8   1      531.31      485.34     22.10 o
   0   8   1      327.54      293.35     18.17 o
   1   8   1      111.69      131.20     14.01 o
   2   8   1       23.00       24.83      9.05 o
   3   8   1        7.84        6.41      7.68 o
   4   8   1      377.05      387.57     22.26 o
   5   8   1       56.62       17.25     22.74 o
   6   8   1        7.56        6.43      8.56 o
   7   8   1      224.40      252.59     42.14 o
 -10   9   1       83.93       92.65     18.29 o
  -9   9   1       36.12       31.16     11.41 o
  -8   9   1        1.06        5.31      7.99 o
  -7   9   1        0.43       -3.35      6.47 o
  -6   9   1       10.53        5.78      5.55 o
  -5   9   1      175.85      156.41     11.70 o
  -4   9   1        3.59        1.38      5.32 o
  -3   9   1        0.85        5.61      5.69 o
  -2   9   1      344.21      351.30     20.27 o
  -1   9   1      361.35      368.42     20.86 o
   0   9   1       10.12       10.26      7.81 o
   1   9   1       63.07       58.48     11.73 o
   2   9   1        2.05       -0.14      6.91 o
   3   9   1       25.81       34.52     10.12 o
   4   9   1       91.67       96.70     14.28 o
   5   9   1        9.31       11.31      8.97 o
   6   9   1        5.44        6.55     11.79 o
  -9  10   1        1.09       -1.66      8.12 o
  -8  10   1       46.53       41.72     13.71 o
  -7  10   1      180.59      217.36     18.74 o
  -6  10   1      201.55      181.61     13.28 o
  -5  10   1       66.03       55.56     11.25 o
  -4  10   1        1.12        0.92      6.87 o
  -3  10   1       99.61       97.16     13.45 o
  -2  10   1      232.23      203.40     17.71 o
  -1  10   1       52.32       57.94     12.00 o
   0  10   1       17.33       19.56      9.03 o
   1  10   1       24.87       38.65     11.34 o
   2  10   1       26.28       37.07     11.21 o
   3  10   1        0.50       -1.12      7.59 o
   4  10   1       34.40       29.52     11.43 o
   5  10   1       34.94       26.43     11.39 o
  -8  11   1       94.72      130.25     21.77 o
  -7  11   1       16.70       19.37     13.24 o
  -6  11   1       18.04        4.61     11.10 o
  -5  11   1       24.08       33.36     10.32 o
  -4  11   1      212.34      223.23     19.06 o
  -3  11   1       42.13       50.94     11.89 o
  -2  11   1        3.79        9.62      8.12 o
  -1  11   1       24.27       13.72      8.90 o
   0  11   1      129.36      144.93     17.18 o
   1  11   1        0.57        3.28      8.61 o
   2  11   1       10.02        6.28      8.75 o
   3  11   1       35.02       46.23     12.93 o
   4  11   1       66.93       64.82     14.82 o
  -6  12   1       60.26       55.47     16.88 o
  -5  12   1        0.08        3.83      8.37 o
  -4  12   1        0.12        2.56      8.11 o
  -3  12   1       47.00       40.10     11.85 o
  -2  12   1        1.75       -4.44      7.12 o
  -1  12   1        0.05        6.78      8.60 o
   0  12   1        8.71        5.01      8.04 o
   1  12   1       69.25       78.07     15.45 o
   0 -13   2        4.72        1.61      8.78 o
   1 -13   2        0.13       -3.90      7.58 o
   2 -13   2        1.15        9.12      9.17 o
   3 -13   2        0.88       -1.91      8.47 o
   4 -13   2        0.09       -4.24      7.87 o
  -3 -12   2       85.48       99.88     17.15 o
  -2 -12   2       15.31       18.83     10.42 o
  -1 -12   2      109.27      110.11     16.56 o
   0 -12   2       14.97       11.19      8.86 o
   1 -12   2       12.78        5.03      8.87 o
   2 -12   2        0.02       -5.57      7.34 o
   3 -12   2      303.71      315.45     23.08 o
   4 -12   2       59.79       72.61     13.75 o
   5 -12   2        1.47        2.59      7.99 o
   6 -12   2        2.59       -2.54      7.49 o
   7 -12   2       15.19       20.16     12.68 o
  -5 -11   2       24.18       36.68     12.68 o
  -4 -11   2        0.06       12.01      9.32 o
  -3 -11   2        0.08       -1.77      7.87 o
  -2 -11   2       12.87       14.42      9.49 o
  -1 -11   2      753.25      733.55     32.04 o
   0 -11   2       48.03       43.26     11.63 o
   1 -11   2       72.79       71.86     13.28 o
   2 -11   2       10.18       15.08      8.18 o
   3 -11   2      111.28      115.43     14.96 o
   4 -11   2       27.71       30.99      9.93 o
   5 -11   2       45.51       48.02     11.26 o
   6 -11   2       11.11       19.32      9.51 o
   7 -11   2      209.43      218.15     24.98 o
   8 -11   2       77.47      104.44     17.84 o
  -6 -10   2        1.40        0.49      8.53 o
  -5 -10   2        0.67       -0.24      8.28 o
  -4 -10   2        0.42       -0.40      8.18 o
  -3 -10   2       11.40       14.00      8.77 o
  -2 -10   2      335.00      331.70     21.65 o
  -1 -10   2      630.62      650.95     28.56 o
   0 -10   2      595.79      532.89     25.78 o
   1 -10   2       20.91       24.43      9.06 o
   2 -10   2       25.50       28.13      9.32 o
   3 -10   2      176.40      165.40     15.58 o
   4 -10   2        4.50       11.80      5.87 o
   5 -10   2      217.19      216.79     13.97 o
   6 -10   2      147.87      162.07     13.59 o
   7 -10   2       25.82       32.54      8.27 o
   8 -10   2       43.31       44.67     11.26 o
   9 -10   2        0.10        2.86      8.04 o
  -7  -9   2       85.43       94.87     20.41 o
  -6  -9   2       10.57        7.63      8.89 o
  -5  -9   2      163.49      172.13     18.90 o
  -4  -9   2        1.59       -2.24      7.33 o
  -3  -9   2       15.25       13.15      8.49 o
  -2  -9   2        9.58       31.93      9.86 o
  -1  -9   2       10.07       19.18      8.77 o
   0  -9   2        0.17       -1.20      6.72 o
   1  -9   2     2228.80     2139.92     50.58 o
   2  -9   2       50.88       62.54      7.32 o
   3  -9   2      112.47      117.81      9.89 o
   4  -9   2      321.08      319.19     14.99 o
   5  -9   2       52.44       43.03      7.80 o
   6  -9   2       30.89       29.91      7.27 o
   7  -9   2       28.43       35.64      8.05 o
   8  -9   2      222.32      252.54     18.99 o
   9  -9   2       43.57       48.78     11.90 o
  10  -9   2       51.32       86.97     19.51 o
  -8  -8   2      344.76      371.45     32.10 o
  -7  -8   2        0.83        6.59      8.27 o
  -6  -8   2      189.41      148.79     34.24 o
  -5  -8   2        0.25        3.02      7.54 o
  -4  -8   2      289.16      260.08     18.54 o
  -3  -8   2     1017.29      906.41     33.18 o
  -2  -8   2      153.13      148.79     14.50 o
  -1  -8   2      713.58      643.87     24.96 o
   0  -8   2     1014.70      942.93     29.09 o
   1  -8   2      165.95      164.65     13.93 o
   2  -8   2      312.29      295.67     14.86 o
   3  -8   2        3.40        3.57      4.88 o
   4  -8   2      159.29      165.54     11.23 o
   5  -8   2      182.10      168.78     11.71 o
   6  -8   2      283.28      282.72     14.42 o
   7  -8   2       86.89      118.73     10.95 o
   8  -8   2       42.26       43.66      8.49 o
   9  -8   2       14.09       13.02      8.16 o
  10  -8   2       85.98       84.63     19.14 o
  -9  -7   2       55.98       60.31     17.95 o
  -8  -7   2       23.53       32.44     13.80 o
  -7  -7   2       17.19       19.40      8.63 o
  -6  -7   2        0.01        8.41      5.61 o
  -5  -7   2      349.00      339.48     17.66 o
  -4  -7   2      316.53      347.36     19.33 o
  -3  -7   2      458.80      459.20     26.96 o
  -2  -7   2       32.90       19.12     10.01 o
  -1  -7   2        2.49       -0.64      7.50 o
   0  -7   2        0.02        3.00      6.76 o
   1  -7   2      118.89      123.98      6.63 o
   2  -7   2        0.97        0.21      4.05 o
   3  -7   2       27.96       36.89      6.13 o
   4  -7   2       21.11       14.99      6.76 o
   5  -7   2      478.20      454.29     16.25 o
   6  -7   2        3.77        6.51      4.96 o
   7  -7   2       76.61       79.69      9.27 o
   8  -7   2        7.44        5.97      5.83 o
   9  -7   2        5.94       10.23      7.82 o
  10  -7   2       77.39      102.66     19.63 o
  11  -7   2        0.02       -1.82     10.62 o
 -10  -6   2       21.33       12.88     14.43 o
  -9  -6   2       36.15       38.83     11.31 o
  -8  -6   2      142.33      161.87     16.10 o
  -7  -6   2       86.02       99.09     10.13 o
  -6  -6   2       61.18       60.44      8.57 o
  -5  -6   2      380.90      366.90     17.91 o
  -4  -6   2      524.61      481.46     17.50 o
  -3  -6   2       20.88       28.80      4.40 o
  -2  -6   2       12.95        7.40      7.38 o
  -1  -6   2      344.35      333.29     19.58 o
   0  -6   2      983.14      925.01     15.89 o
   1  -6   2     1091.96     1166.43     24.88 o
   2  -6   2      664.74      699.54     18.11 o
   3  -6   2        6.93       -0.79      3.70 o
   4  -6   2       82.56       81.98      7.43 o
   5  -6   2        6.14        3.33      4.07 o
   6  -6   2       78.08       77.94      8.33 o
   7  -6   2      632.38      582.93     18.94 o
   8  -6   2       55.09       81.50     10.23 o
   9  -6   2        1.63        1.68      6.99 o
  10  -6   2        6.76        7.63     10.30 o
  11  -6   2       35.51       59.66     17.26 o
 -10  -5   2       12.03       23.40     10.57 o
  -9  -5   2      117.92      132.94     15.62 o
  -8  -5   2        3.90       10.80      7.82 o
  -7  -5   2       32.95       38.68      7.78 o
  -6  -5   2        6.60        4.95      7.31 o
  -5  -5   2        9.80        7.32      6.67 o
  -4  -5   2       28.66       26.11      7.91 o
  -3  -5   2      221.71      219.71     12.89 o
  -2  -5   2     2404.94     2468.77     84.58 o
  -1  -5   2     1114.62     1093.21     32.15 o
   0  -5   2        0.22        3.57      2.38 o
   1  -5   2        2.87       11.61      3.32 o
   2  -5   2       98.59       98.17      7.89 o
   3  -5   2      524.64      573.13     17.58 o
   4  -5   2      221.15      247.78     12.89 o
   5  -5   2       84.31       78.72      8.21 o
   6  -5   2     1651.91     1603.17     27.86 o
   7  -5   2       91.32      104.42      9.21 o
   8  -5   2       38.28       29.18      6.80 o
   9  -5   2       29.93       32.26      9.30 o
  10  -5   2        1.50        1.38     12.21 o
  11  -5   2       65.75       65.13     20.88 o
 -11  -4   2      103.66      131.06     17.51 o
 -10  -4   2       27.41       32.30     11.19 o
  -9  -4   2        3.50        7.15      8.39 o
  -8  -4   2      121.76      131.33     14.18 o
  -7  -4   2       53.44       58.33     10.81 o
  -6  -4   2      153.11      153.03     13.08 o
  -5  -4   2      153.86      151.66     11.97 o
  -4  -4   2       62.24       56.65      7.66 o
  -3  -4   2     2993.54     3230.35    105.77 o
  -2  -4   2     1028.14      960.43     21.13 o
  -1  -4   2        0.79       -0.31      2.27 o
   0  -4   2      182.82      179.33      6.26 o
   1  -4   2        7.96        9.12      3.09 o
   2  -4   2     7851.97     8366.05    217.31 o
   3  -4   2       64.65       48.50      6.05 o
   4  -4   2    10245.81    10242.97    201.92 o
   5  -4   2     6355.29     6351.59     77.75 o
   6  -4   2     1079.05     1067.94     21.35 o
   7  -4   2      249.17      250.99     12.08 o
   8  -4   2       15.33       12.68      5.51 o
   9  -4   2       19.62       13.60      7.78 o
  10  -4   2      174.29      176.50     16.36 o
  11  -4   2       99.01       92.74     19.57 o
  12  -4   2      196.70      193.47     26.96 o
 -11  -3   2       47.92       44.55     12.59 o
 -10  -3   2        0.36       -4.33      7.96 o
  -9  -3   2      135.63      134.60     14.66 o
  -8  -3   2        9.77        3.10      7.72 o
  -7  -3   2     1064.25     1067.53     34.15 o
  -6  -3   2       40.68       28.32      7.95 o
  -5  -3   2      342.75      336.28     15.08 o
  -4  -3   2     1093.11     1017.92     27.64 o
  -3  -3   2     2500.26     2653.16     34.02 o
  -2  -3   2     2053.44     2140.44     50.66 o
  -1  -3   2      276.10      292.18      7.70 o
   0  -3   2      482.69      488.44      9.69 o
   1  -3   2       82.89      100.05      5.73 o
   2  -3   2      449.19      425.73     11.95 o
   3  -3   2      171.56      162.17      8.86 o
   4  -3   2       37.65       40.11      5.98 o
   5  -3   2       17.23       17.60      3.96 o
   6  -3   2      637.50      616.08     15.40 o
   7  -3   2      983.42      962.83     24.63 o
   8  -3   2       29.05       24.30      8.61 o
   9  -3   2       75.82       84.28     12.18 o
  10  -3   2       18.60       14.39      8.68 o
  11  -3   2       71.07       71.68     18.92 o
  12  -3   2       18.30       11.46     13.64 o
 -12  -2   2        0.45       -4.06     11.36 o
 -11  -2   2       52.78       58.40     12.98 o
 -10  -2   2      324.94      322.67     24.24 o
  -9  -2   2      313.11      326.74     19.65 o
  -8  -2   2       12.34       10.69      8.13 o
  -7  -2   2      130.08      110.09      8.85 o
  -6  -2   2       40.25       64.19      8.89 o
  -5  -2   2      812.30      918.07     22.31 o
  -4  -2   2     1063.66     1177.46     28.06 o
  -3  -2   2       56.39       65.88      6.53 o
  -2  -2   2     8370.76     8587.06    192.68 o
  -1  -2   2     6270.20     6654.63    110.18 o
   0  -2   2      264.05      231.48      7.88 o
   1  -2   2     6438.84     7056.95    177.52 o
   2  -2   2    13335.48    14575.58    642.30 o
   3  -2   2     6275.38     6498.59    107.25 o
   4  -2   2      529.95      507.38     15.26 o
   5  -2   2     1642.61     1626.95     24.79 o
   6  -2   2      453.37      429.10     10.46 o
   7  -2   2      155.54      150.00     12.86 o
   8  -2   2       42.18       54.60     10.36 o
   9  -2   2       63.67       64.41     11.59 o
  10  -2   2       16.00       20.16      9.23 o
  11  -2   2       43.75       36.93     11.92 o
  12  -2   2        8.49       13.61     14.16 o
 -12  -1   2        6.24       13.91     13.98 o
 -11  -1   2      428.75      450.72     56.59 o
 -10  -1   2       83.31       83.93     12.75 o
  -9  -1   2       32.25       42.68     10.14 o
  -8  -1   2       68.17       64.12     10.55 o
  -7  -1   2      239.88      263.41     10.61 o
  -6  -1   2     1650.71     1697.55     27.05 o
  -5  -1   2        0.01       -1.37      3.01 o
  -4  -1   2      663.62      601.43     15.54 o
  -3  -1   2     1469.62     1401.45     31.80 o
  -2  -1   2      198.51      179.59      7.13 o
  -1  -1   2      811.89      719.29      8.78 o
   0  -1   2     1915.55     1954.72     13.61 o
   1  -1   2     2215.27     2399.02     49.31 o
   2  -1   2     1270.19     1358.46     23.90 o
   3  -1   2        5.32       15.56      4.32 o
   4  -1   2      709.11      651.84     17.31 o
   5  -1   2      371.69      327.81     14.57 o
   6  -1   2        1.22       -0.59      4.47 o
   7  -1   2        1.18       -2.02      6.44 o
   8  -1   2      201.65      192.87     15.49 o
   9  -1   2      652.32      607.85     25.94 o
  10  -1   2       55.15       66.44     12.74 o
  11  -1   2       30.63       39.04     12.12 o
 -12   0   2      138.44      159.33     24.38 o
 -11   0   2        1.49        2.98     10.78 o
 -10   0   2       10.65       12.99      8.03 o
  -9   0   2        4.37        6.49      7.90 o
  -8   0   2       19.31       18.33      4.70 o
  -7   0   2      361.72      388.58     11.95 o
  -6   0   2      219.04      205.45      8.97 o
  -5   0   2       26.17       60.64      5.33 o
  -4   0   2      772.41      741.07     18.95 o
  -3   0   2     1419.13     1415.22     30.51 o
  -2   0   2      776.67      774.22      8.38 o
  -1   0   2      119.63      113.35     17.98 o
   0   0   2        3.23       10.85      1.22 o
   1   0   2    13603.13    13652.75    127.22 o
   2   0   2      334.24      382.82      7.82 o
   3   0   2      663.95      625.54     11.11 o
   4   0   2        8.43       10.52      4.98 o
   5   0   2       87.19       89.52      9.25 o
   6   0   2       55.10       60.66      7.89 o
   7   0   2      610.26      596.73     23.11 o
   8   0   2      646.60      591.65     24.40 o
   9   0   2        4.37        4.14      7.96 o
  10   0   2      125.42      130.58     16.06 o
  11   0   2        0.00        4.33      8.48 o
 -12   1   2       62.87       49.54     17.31 o
 -11   1   2        3.72        5.79     11.41 o
 -10   1   2      140.74      123.07     19.18 o
  -9   1   2       76.73       72.50     10.56 o
  -8   1   2       20.94       14.22      4.99 o
  -7   1   2      156.99      130.48      8.09 o
  -6   1   2       21.82       23.08      4.35 o
  -5   1   2      174.28      188.34      6.56 o
  -4   1   2      419.24      474.84      9.03 o
  -3   1   2     2818.64     2894.37     53.26 o
  -2   1   2      293.24      351.58      5.58 o
  -1   1   2      957.32     1027.90     13.69 o
   0   1   2      756.36      841.24     11.78 o
   1   1   2       20.91       14.66      2.63 o
   2   1   2      911.83      973.89     16.00 o
   3   1   2      745.31      737.01     12.52 o
   4   1   2      215.67      229.41      8.12 o
   5   1   2        9.21       -3.69      5.17 o
   6   1   2      544.78      531.46     17.98 o
   7   1   2      123.21      114.30     12.80 o
   8   1   2        0.83       -0.54      6.66 o
   9   1   2       53.43       66.07     12.24 o
  10   1   2       44.11       50.79     12.43 o
  11   1   2        7.38       13.45     10.28 o
 -12   2   2      103.90      105.51     21.49 o
 -11   2   2      283.21      261.35     40.46 o
 -10   2   2       27.95       30.98     13.08 o
  -9   2   2       40.52       41.82      8.54 o
  -8   2   2      173.03      168.01     13.93 o
  -7   2   2       52.48       48.40      5.65 o
  -6   2   2      658.49      641.03     12.75 o
  -5   2   2       82.43       76.20      7.79 o
  -4   2   2       13.02       31.25      5.45 o
  -3   2   2      318.46      287.03     11.21 o
  -2   2   2      450.11      475.10      8.07 o
  -1   2   2      105.68       87.28     19.47 o
   0   2   2     7024.80     7024.07     90.47 o
   1   2   2      335.11      334.25      7.36 o
   2   2   2      344.68      362.24      8.91 o
   3   2   2      476.15      469.55     10.46 o
   4   2   2     2102.95     1988.62     41.63 o
   5   2   2       48.15       49.49      5.63 o
   6   2   2       27.01       28.82      7.19 o
   7   2   2      102.49      116.20     13.40 o
   8   2   2      365.14      342.30     20.65 o
   9   2   2        2.18       -7.24      7.24 o
  10   2   2      429.64      443.64     25.83 o
  11   2   2      418.71      462.04     27.40 o
 -12   3   2       31.73       24.76     14.57 o
 -11   3   2        1.33        0.51     10.08 o
 -10   3   2       53.08       53.01     14.76 o
  -9   3   2      554.06      534.24     21.11 o
  -8   3   2       99.11       99.52      7.38 o
  -7   3   2       12.48       17.97      4.04 o
  -6   3   2       40.47       37.44      7.12 o
  -5   3   2      416.23      378.63     15.28 o
  -4   3   2        5.54       10.50      2.11 o
  -3   3   2       79.76       78.14      5.29 o
  -2   3   2       29.42       27.35      3.97 o
  -1   3   2      126.70      126.30      5.92 o
   0   3   2     3847.62     3912.24     27.04 o
   1   3   2      451.88      466.23      9.88 o
   2   3   2      319.57      259.44     18.93 o
   3   3   2      394.53      399.81     13.84 o
   4   3   2      260.94      245.06     10.71 o
   5   3   2       42.17       50.79      5.99 o
   6   3   2      535.62      524.46     15.84 o
   7   3   2      233.10      243.42     17.30 o
   8   3   2       26.73       14.94      8.80 o
   9   3   2        0.10        5.49      8.73 o
  10   3   2       62.38       74.78     14.83 o
 -12   4   2        0.28        1.15     11.39 o
 -11   4   2      137.13      148.98     22.35 o
 -10   4   2      432.09      401.70     29.39 o
  -9   4   2       75.96       72.90     11.03 o
  -8   4   2       42.60       33.81      9.04 o
  -7   4   2      305.60      266.15     17.02 o
  -6   4   2      812.49      849.20     24.41 o
  -5   4   2      181.48      192.02      7.76 o
  -4   4   2       42.76       39.23      4.69 o
  -3   4   2      324.73      300.98     10.11 o
  -2   4   2      337.35      334.20     10.57 o
  -1   4   2      669.70      758.22     12.56 o
   0   4   2     1436.08     1666.89     17.78 o
   1   4   2     1813.53     1935.22     20.12 o
   2   4   2      937.14      924.62     17.89 o
   3   4   2        0.01        0.25      3.31 o
   4   4   2      444.70      475.05     15.43 o
   5   4   2     1254.76     1219.35     21.74 o
   6   4   2      297.76      286.99     13.87 o
   7   4   2       69.91       84.24     12.37 o
   8   4   2      541.47      555.59     26.36 o
   9   4   2        3.87        4.26      8.74 o
  10   4   2        4.77       -6.22      7.86 o
 -12   5   2       37.18       28.01     14.41 o
 -11   5   2      110.80      115.98     20.83 o
 -10   5   2       48.44       68.00     16.73 o
  -9   5   2        7.93       23.39      8.68 o
  -8   5   2       47.81       30.76      9.31 o
  -7   5   2      145.93      154.33     13.64 o
  -6   5   2        1.65       -2.87      5.45 o
  -5   5   2       93.66       81.95      6.65 o
  -4   5   2      339.65      302.07     11.16 o
  -3   5   2       14.04       33.55      6.29 o
  -2   5   2       57.73       55.25      5.99 o
  -1   5   2     1631.04     1765.85     42.14 o
   0   5   2       43.52       53.47      4.55 o
   1   5   2      490.55      474.08     11.41 o
   2   5   2       10.74        5.29      4.15 o
   3   5   2      556.13      503.60     17.17 o
   4   5   2      227.04      211.63     10.21 o
   5   5   2       37.00       37.34      7.41 o
   6   5   2      163.57      160.30     11.63 o
   7   5   2      172.22      183.89     16.37 o
   8   5   2       46.64       75.20     13.24 o
   9   5   2       68.99       70.84     13.81 o
 -12   6   2        6.10        8.99     13.16 o
 -11   6   2        0.52       -1.86     10.48 o
 -10   6   2      163.69      204.80     17.67 o
  -9   6   2      118.87      115.49     13.64 o
  -8   6   2     1210.86     1203.91     34.37 o
  -7   6   2        0.18       -5.01      6.81 o
  -6   6   2       65.28       62.58      6.95 o
  -5   6   2      134.82      127.91      9.04 o
  -4   6   2      795.40      810.96     19.13 o
  -3   6   2        0.45        0.19      4.04 o
  -2   6   2      262.02      287.43     11.74 o
  -1   6   2       42.61       37.60      4.40 o
   0   6   2        3.85        6.40      3.05 o
   1   6   2        0.31       -1.08      3.04 o
   2   6   2       16.07       14.34      4.27 o
   3   6   2        3.37       -1.27      3.68 o
   4   6   2      316.52      258.97     58.90 o
   5   6   2      126.75      140.62     11.01 o
   6   6   2      423.80      464.61     18.43 o
   7   6   2      296.57      296.19     19.91 o
   8   6   2        0.03       -3.84     10.88 o
   9   6   2        5.64       17.26     14.36 o
 -11   7   2      269.88      247.01     30.40 o
 -10   7   2      258.22      274.35     21.03 o
  -9   7   2        0.68        0.94      7.47 o
  -8   7   2      135.26      140.62     14.87 o
  -7   7   2      335.62      323.12     19.70 o
  -6   7   2        1.51        6.82      5.02 o
  -5   7   2       96.25       85.20      8.68 o
  -4   7   2       67.40       66.03      8.00 o
  -3   7   2      936.47      859.00     20.63 o
  -2   7   2      414.07      389.94     14.09 o
  -1   7   2        1.32        3.23      3.24 o
   0   7   2        0.03        5.22      2.56 o
   1   7   2       77.64       81.34      6.37 o
   2   7   2        3.63        5.72      3.72 o
   3   7   2       77.23       85.02      7.97 o
   4   7   2       80.85       89.98     12.40 o
   5   7   2      157.05      178.18     16.35 o
   6   7   2      104.00      110.72     14.13 o
   7   7   2       72.98       85.50     19.35 o
   8   7   2       95.80      120.12     22.62 o
 -11   8   2        5.24       10.89     13.54 o
 -10   8   2       20.75       17.44     10.27 o
  -9   8   2       66.11       85.15     13.73 o
  -8   8   2       16.16       14.34      8.69 o
  -7   8   2       33.96       33.64      9.52 o
  -6   8   2       11.00        4.16      5.06 o
  -5   8   2      126.93      124.82     10.59 o
  -4   8   2     1729.28     1684.70     30.67 o
  -3   8   2      236.97      227.14     12.97 o
  -2   8   2       41.56       32.18      6.88 o
  -1   8   2       55.10       52.02      6.11 o
   0   8   2      445.98      408.27     30.53 o
   1   8   2       13.11       19.88      9.16 o
   2   8   2       26.52       17.85      8.54 o
   3   8   2       10.43        4.89      7.50 o
   4   8   2        0.50       -6.79      6.79 o
   5   8   2       22.34       17.99      8.77 o
   6   8   2        5.74       17.73     13.11 o
   7   8   2       73.85       71.14     19.12 o
 -10   9   2       30.09       24.91     11.04 o
  -9   9   2      204.69      229.06     20.29 o
  -8   9   2        8.31        6.24      8.16 o
  -7   9   2      101.21      126.75     15.25 o
  -6   9   2       45.64       39.24      7.70 o
  -5   9   2        2.63        6.93      5.94 o
  -4   9   2       22.40       17.48      6.71 o
  -3   9   2      369.27      356.31     15.45 o
  -2   9   2      317.83      335.64     24.39 o
  -1   9   2      957.71      958.27     32.25 o
   0   9   2      167.21      150.27     15.49 o
   1   9   2        6.72        2.93      7.38 o
   2   9   2       40.95       43.06     11.48 o
   3   9   2       79.62       70.98     13.23 o
   4   9   2       45.94       50.96     12.51 o
   5   9   2       80.64       94.95     14.98 o
   6   9   2       66.36       84.82     19.84 o
  -9  10   2        0.84        6.85      9.43 o
  -8  10   2        1.18       11.97     10.98 o
  -7  10   2        1.64       -2.92      7.18 o
  -6  10   2       36.00       46.15     15.09 o
  -5  10   2       92.60       87.01     13.07 o
  -4  10   2      123.91      151.39     15.78 o
  -3  10   2       11.17       23.89      9.07 o
  -2  10   2       19.22       11.44      8.03 o
  -1  10   2      113.39      118.51     14.88 o
   0  10   2       25.44       12.35      8.67 o
   1  10   2        5.09       -1.41      7.14 o
   2  10   2      107.95       96.92     14.89 o
   3  10   2       31.21       19.92     12.31 o
   4  10   2       49.34       65.82     13.93 o
  -8  11   2       42.04       56.99     16.94 o
  -7  11   2       75.19       91.01     19.77 o
  -6  11   2      174.69      170.77     23.60 o
  -5  11   2       72.36       85.14     13.71 o
  -4  11   2        0.01        0.00      7.38 o
  -3  11   2       47.94       56.26     12.47 o
  -2  11   2        0.92        1.72      7.75 o
  -1  11   2       30.64       25.64     10.26 o
   0  11   2      125.65      141.11     17.42 o
   1  11   2       34.90       30.35     11.00 o
   2  11   2       65.00       54.24     13.37 o
   3  11   2       95.44      117.06     17.58 o
  -6  12   2       16.68       15.12     12.02 o
  -5  12   2        9.24        7.53     11.23 o
  -4  12   2        9.09        7.53     10.52 o
  -3  12   2      139.18      149.66     17.84 o
  -2  12   2      167.83      219.86     21.15 o
  -1  12   2       56.40       56.44     13.76 o
   0  12   2       17.26        7.51      9.59 o
  -1 -13   3       17.16       15.80     10.57 o
   0 -13   3       19.14       14.65     10.44 o
   1 -13   3       21.45       32.18     11.49 o
   2 -13   3       71.59       77.07     15.19 o
   3 -13   3       90.52      104.28     16.23 o
   4 -13   3        0.59       16.83     10.17 o
  -3 -12   3      185.34      190.00     20.52 o
  -2 -12   3        0.06       -3.00      7.68 o
  -1 -12   3      291.30      288.33     31.88 o
   0 -12   3       21.14       19.00      9.97 o
   1 -12   3      322.54      311.23     22.86 o
   2 -12   3      239.48      211.89     19.79 o
   3 -12   3       97.89      104.05     15.46 o
   4 -12   3      117.13      129.76     16.70 o
   5 -12   3      109.24      124.14     16.37 o
   6 -12   3        5.05       21.78      9.86 o
   7 -12   3       88.18       74.53     18.51 o
  -5 -11   3      103.26      115.02     17.41 o
  -4 -11   3      183.18      194.71     19.94 o
  -3 -11   3        1.27       -1.65      8.07 o
  -2 -11   3      199.06      200.55     19.40 o
  -1 -11   3       35.09       44.53     11.92 o
   0 -11   3        1.99        1.15      7.58 o
   1 -11   3       13.61       16.80      9.20 o
   2 -11   3        7.18        0.23      7.45 o
   3 -11   3      182.62      189.34     17.67 o
   4 -11   3       31.80       24.41      9.74 o
   5 -11   3        0.36        5.26      7.80 o
   6 -11   3      116.43      115.23     14.94 o
   7 -11   3       20.54       20.40      7.72 o
   8 -11   3        6.62        7.44      8.41 o
  -7 -10   3       21.27       20.26     14.34 o
  -6 -10   3       82.67       74.02     16.48 o
  -5 -10   3       26.94       34.29     11.39 o
  -4 -10   3       51.40       37.01     11.23 o
  -3 -10   3        1.69        6.82      8.20 o
  -2 -10   3      406.80      405.52     23.58 o
  -1 -10   3      899.95      869.00     32.40 o
   0 -10   3       23.72       20.53      9.27 o
   1 -10   3       24.54       23.66      9.42 o
   2 -10   3      250.16      265.06     18.68 o
   3 -10   3       48.34       58.03     11.20 o
   4 -10   3       20.57       28.29      7.30 o
   5 -10   3        1.21        1.56      5.36 o
   6 -10   3      442.75      413.24     18.85 o
   7 -10   3       19.67       12.77      6.82 o
   8 -10   3      101.92      127.88     17.35 o
   9 -10   3      116.03      159.01     17.59 o
  -8  -9   3      130.73      150.39     24.85 o
  -7  -9   3       42.60       57.28     12.86 o
  -6  -9   3       67.25       54.80     12.53 o
  -5  -9   3       52.34       47.98     11.51 o
  -4  -9   3       43.60       54.75     11.68 o
  -3  -9   3      375.83      377.69     27.35 o
  -2  -9   3        5.05       19.74     11.27 o
  -1  -9   3       33.26       28.51     11.83 o
   0  -9   3      284.67      298.86     23.47 o
   1  -9   3       64.08       71.81      6.93 o
   2  -9   3       25.56       20.23      5.88 o
   3  -9   3      194.30      207.17     12.47 o
   4  -9   3      334.33      302.56     14.89 o
   5  -9   3        7.17        3.32      4.98 o
   6  -9   3        8.33        4.80      5.41 o
   7  -9   3       86.66       88.85     10.45 o
   8  -9   3      119.09      127.72     12.72 o
   9  -9   3        0.45       -5.43      7.13 o
  10  -9   3        2.24        8.64     11.46 o
  -9  -8   3      153.05      198.65     26.97 o
  -8  -8   3       19.06       17.92     13.32 o
  -7  -8   3        7.93       12.71      8.86 o
  -6  -8   3      213.53      187.89     17.10 o
  -5  -8   3       50.27       60.76     15.91 o
  -4  -8   3       89.34      123.20     18.39 o
  -3  -8   3      308.56      294.30     23.72 o
  -2  -8   3      277.29      257.10     21.88 o
  -1  -8   3       37.19       41.48     12.00 o
   0  -8   3      251.51      265.29     20.81 o
   1  -8   3      951.63      962.90     17.09 o
   2  -8   3      321.62      295.43     14.27 o
   3  -8   3      353.83      345.99     16.21 o
   4  -8   3        2.04        2.41      4.92 o
   5  -8   3       59.66       51.27      8.07 o
   6  -8   3       13.66        9.89      5.90 o
   7  -8   3       12.11       11.87      5.46 o
   8  -8   3       38.12       44.45      8.75 o
   9  -8   3        3.86       -1.14      7.08 o
  10  -8   3        3.14        1.01     11.05 o
  -9  -7   3       48.62       46.86     16.85 o
  -8  -7   3      209.27      208.48     24.70 o
  -7  -7   3      104.91      126.50     12.65 o
  -6  -7   3       32.36       26.89      8.44 o
  -5  -7   3        0.66        3.30      6.81 o
  -4  -7   3      238.19      222.32     13.69 o
  -3  -7   3        0.73       -2.23      3.26 o
  -2  -7   3      158.58      135.52     15.82 o
  -1  -7   3      163.60      151.69     16.02 o
   0  -7   3     1160.84     1134.67     15.86 o
   1  -7   3      410.08      426.36     16.59 o
   2  -7   3       17.96       16.33      5.61 o
   3  -7   3        0.22       -1.76      3.73 o
   4  -7   3        6.40        3.81      4.91 o
   5  -7   3       87.74       97.81      9.18 o
   6  -7   3      152.74      144.90     10.95 o
   7  -7   3       18.06       23.36      6.82 o
   8  -7   3      212.42      215.47     13.82 o
   9  -7   3      438.73      456.48     25.58 o
  10  -7   3        2.95       13.58     11.46 o
  11  -7   3       50.56       33.23     19.21 o
 -10  -6   3        2.76        2.14      9.56 o
  -9  -6   3       27.26       31.26     11.38 o
  -8  -6   3       23.63       22.96      9.90 o
  -7  -6   3        4.77        1.66      7.34 o
  -6  -6   3      109.16      112.44     12.55 o
  -5  -6   3       84.18       80.24     10.57 o
  -4  -6   3      331.30      308.56     15.16 o
  -3  -6   3        6.85        1.68      3.47 o
  -2  -6   3      106.69      105.79      6.13 o
  -1  -6   3      134.18      138.81      8.94 o
   0  -6   3     1448.42     1424.70     18.52 o
   1  -6   3       19.29       28.99      5.46 o
   2  -6   3       22.42       28.35      5.82 o
   3  -6   3      114.34      129.09      9.97 o
   4  -6   3      550.25      540.59     28.04 o
   5  -6   3      171.22      167.40     12.10 o
   6  -6   3      443.88      442.52     16.47 o
   7  -6   3     1812.81     1774.07     38.16 o
   8  -6   3      335.22      337.43     15.59 o
   9  -6   3        9.31       18.32      8.59 o
  10  -6   3        2.23       -0.03     10.51 o
  11  -6   3      110.90      145.15     23.15 o
 -11  -5   3       39.59       48.93     13.49 o
 -10  -5   3       48.48       72.33     14.03 o
  -9  -5   3        0.57        7.08      8.56 o
  -8  -5   3      229.77      240.68     17.80 o
  -7  -5   3      682.04      681.77     37.32 o
  -6  -5   3      301.74      304.21     18.06 o
  -5  -5   3      605.06      565.72     20.61 o
  -4  -5   3      147.22      137.25     10.84 o
  -3  -5   3       42.24       47.92      7.10 o
  -2  -5   3     2043.36     2111.73     43.09 o
  -1  -5   3       24.65       33.53      4.16 o
   0  -5   3       22.23       25.20      4.03 o
   1  -5   3       17.14       11.36      4.32 o
   2  -5   3     1562.50     1470.28     39.01 o
   3  -5   3      527.68      556.86     17.22 o
   4  -5   3      199.19      195.90     11.84 o
   5  -5   3       71.54       70.51      7.56 o
   6  -5   3       70.34       72.78      7.40 o
   7  -5   3      279.76      296.59     13.95 o
   8  -5   3      229.79      226.06     12.91 o
   9  -5   3      497.59      505.67     23.58 o
  10  -5   3      179.22      199.71     17.70 o
  11  -5   3        1.00        9.02     11.77 o
 -11  -4   3        0.09        6.87      9.41 o
 -10  -4   3       13.00        6.81      9.31 o
  -9  -4   3      110.31      118.85     14.48 o
  -8  -4   3      116.75      120.29     13.85 o
  -7  -4   3      268.51      240.59     16.73 o
  -6  -4   3      846.23      816.98     29.39 o
  -5  -4   3      153.53      160.74     12.25 o
  -4  -4   3       10.56       15.41      6.10 o
  -3  -4   3     2013.32     2204.62     31.08 o
  -2  -4   3      758.58      878.25     18.36 o
  -1  -4   3       13.39       14.62      3.50 o
   0  -4   3      449.91      435.11     10.55 o
   1  -4   3      881.48      823.70     19.04 o
   2  -4   3     1809.05     1973.90     60.63 o
   3  -4   3       15.92       20.44      5.22 o
   4  -4   3     3232.10     3128.14     39.85 o
   5  -4   3     4889.10     4710.64     63.41 o
   6  -4   3      237.43      239.95     10.56 o
   7  -4   3     2916.51     2741.18     32.87 o
   8  -4   3        4.03       -1.64      6.11 o
   9  -4   3      135.41      142.92     14.96 o
  10  -4   3        0.35       -1.78      7.33 o
  11  -4   3       19.75        4.02     11.93 o
 -11  -3   3        5.08        8.85      9.05 o
 -10  -3   3       83.60       70.27     12.95 o
  -9  -3   3       31.30       31.56      9.89 o
  -8  -3   3      469.15      457.00     22.02 o
  -7  -3   3        9.74       10.17      7.96 o
  -6  -3   3       42.38       43.31      8.86 o
  -5  -3   3        4.24        6.61      5.85 o
  -4  -3   3     3153.90     3197.08     86.19 o
  -3  -3   3      164.48      153.60      9.55 o
  -2  -3   3     1690.62     1763.27     34.15 o
  -1  -3   3      218.76      203.79      7.79 o
   0  -3   3      396.65      391.22      9.58 o
   1  -3   3       52.76       27.68     13.87 o
   2  -3   3      259.69      241.48     15.25 o
   3  -3   3     2077.74     2059.38     37.07 o
   4  -3   3      414.74      393.57     14.61 o
   5  -3   3       30.18       30.57      6.62 o
   6  -3   3      445.07      402.00     13.28 o
   7  -3   3      199.85      193.06      9.51 o
   8  -3   3       19.66       27.01      8.76 o
   9  -3   3       21.16       21.33      8.75 o
  10  -3   3        1.34        3.65      8.16 o
  11  -3   3      158.72      157.41     21.37 o
 -12  -2   3      175.56      203.06     26.97 o
 -11  -2   3        0.08        0.30      8.79 o
 -10  -2   3       44.10       35.43     19.95 o
  -9  -2   3       29.18       39.38      9.75 o
  -8  -2   3        5.67       11.64      8.15 o
  -7  -2   3       22.37        6.89      7.07 o
  -6  -2   3       15.13       37.54      7.80 o
  -5  -2   3      655.28      758.52     20.46 o
  -4  -2   3       72.17       94.37      8.11 o
  -3  -2   3     2434.61     2470.25     29.65 o
  -2  -2   3     2795.34     2748.86     51.49 o
  -1  -2   3     1510.85     1517.25     15.31 o
   0  -2   3      444.22      426.66      8.52 o
   1  -2   3       73.86      107.53      5.92 o
   2  -2   3     2154.89     2492.27     77.76 o
   3  -2   3      122.32      111.89      7.79 o
   4  -2   3      602.21      632.26     17.62 o
   5  -2   3        7.61        6.60      5.22 o
   6  -2   3       10.76       10.82      3.90 o
   7  -2   3       76.65       67.04      9.13 o
   8  -2   3      289.36      310.52     19.02 o
   9  -2   3       53.36       60.54     11.51 o
  10  -2   3       34.36       49.03     12.01 o
  11  -2   3       12.02       -1.45      8.68 o
 -12  -1   3       21.47       31.20     16.64 o
 -11  -1   3       44.84       40.10     15.68 o
 -10  -1   3        3.26        8.34      7.72 o
  -9  -1   3       48.33       43.39     10.16 o
  -8  -1   3      376.26      337.87     17.79 o
  -7  -1   3        3.06        2.35      6.02 o
  -6  -1   3       47.01       37.05      7.12 o
  -5  -1   3      132.53      130.78      9.55 o
  -4  -1   3      157.84      170.25      9.49 o
  -3  -1   3       14.10       11.79      4.25 o
  -2  -1   3     7519.75     7713.51    158.33 o
  -1  -1   3     4350.32     4149.35     43.32 o
   0  -1   3     1783.38     1811.37     14.87 o
   1  -1   3     2094.54     2268.05     55.90 o
   2  -1   3      287.82      295.60      7.80 o
   3  -1   3      349.90      371.01     12.53 o
   4  -1   3      116.95      100.26      8.10 o
   5  -1   3      357.26      326.08      9.69 o
   6  -1   3       13.03       28.01      7.85 o
   7  -1   3       58.58       62.44      9.21 o
   8  -1   3      897.16      917.06     30.09 o
   9  -1   3        6.24       -0.17      7.79 o
  10  -1   3       15.24       21.08     10.28 o
  11  -1   3      114.18      122.46     17.35 o
 -12   0   3       63.33       75.73     19.03 o
 -11   0   3       29.88       42.80     15.65 o
 -10   0   3       67.59       67.41     16.22 o
  -9   0   3      898.79      867.30     26.66 o
  -8   0   3      390.73      380.23     17.71 o
  -7   0   3       44.95       45.57      8.00 o
  -6   0   3     1282.15     1318.50     24.81 o
  -5   0   3      445.04      402.55     12.90 o
  -4   0   3      398.72      361.93     12.95 o
  -3   0   3      180.98      199.83      6.03 o
  -2   0   3      576.28      574.10      9.60 o
  -1   0   3    20115.23    20909.36    302.03 o
   0   0   3     1579.74     1559.56     29.15 o
   1   0   3     3428.25     3453.10     52.96 o
   2   0   3     1251.46     1260.46     16.72 o
   3   0   3     1297.25     1241.71     29.77 o
   4   0   3      189.96      251.67      9.10 o
   5   0   3        1.76        0.88      2.81 o
   6   0   3      291.96      293.99     16.67 o
   7   0   3       29.63       36.14      8.43 o
   8   0   3       30.19       26.58      9.69 o
   9   0   3      232.14      234.21     18.79 o
  10   0   3      344.85      355.45     23.39 o
  11   0   3        3.47        3.42      9.14 o
 -12   1   3        0.42      -10.79     10.79 o
 -11   1   3       32.26       51.82     15.69 o
 -10   1   3       74.52       81.00     16.91 o
  -9   1   3        1.31       -1.84      6.27 o
  -8   1   3        0.80        1.04      5.68 o
  -7   1   3      526.19      522.91     17.63 o
  -6   1   3        0.40        9.29      4.12 o
  -5   1   3      513.77      536.09     11.37 o
  -4   1   3       42.87       32.17      5.79 o
  -3   1   3      311.14      354.34     10.48 o
  -2   1   3        2.85        7.64      2.26 o
  -1   1   3     3692.98     3882.86     75.58 o
   0   1   3     8090.81     8392.40    131.58 o
   1   1   3        3.56        8.22      2.58 o
   2   1   3      205.38      173.60      7.31 o
   3   1   3      142.98      169.70      7.29 o
   4   1   3        1.03        0.48      3.29 o
   5   1   3       80.29       85.12      9.80 o
   6   1   3       65.01       59.12     10.08 o
   7   1   3       31.40       31.30      8.19 o
   8   1   3      206.01      215.91     17.26 o
   9   1   3      172.59      190.96     17.78 o
  10   1   3        8.98       11.98      9.63 o
  11   1   3        2.74        4.12      9.95 o
 -12   2   3       11.88        2.49     12.43 o
 -11   2   3       25.77       48.48     16.06 o
 -10   2   3      384.54      335.91     26.97 o
  -9   2   3       22.43       28.19     13.19 o
  -8   2   3      302.21      270.81     22.58 o
  -7   2   3      883.13      894.33     37.62 o
  -6   2   3      272.34      287.61     14.31 o
  -5   2   3      629.29      631.69     18.91 o
  -4   2   3      305.09      308.19     13.34 o
  -3   2   3      210.92      241.23      5.85 o
  -2   2   3       18.39       18.22      3.72 o
  -1   2   3     1995.90     2021.35     38.92 o
   0   2   3      466.62      432.44     10.66 o
   1   2   3     1597.42     1622.63     24.85 o
   2   2   3      160.05      187.80     11.80 o
   3   2   3     1040.19     1150.25     19.56 o
   4   2   3      791.18      837.16     15.21 o
   5   2   3      137.45      118.79      8.48 o
   6   2   3       15.36       10.11      9.24 o
   7   2   3       69.40       71.03      9.92 o
   8   2   3      129.45      134.66     14.91 o
   9   2   3       90.92      112.97     15.45 o
  10   2   3      335.48      318.67     23.40 o
 -12   3   3       65.11       68.04     18.77 o
 -11   3   3       18.20       12.01     12.74 o
 -10   3   3      112.71      111.29     21.16 o
  -9   3   3      260.39      272.82     17.05 o
  -8   3   3      154.28      144.28     13.12 o
  -7   3   3       50.14       58.44      9.35 o
  -6   3   3        1.10       -0.78      5.40 o
  -5   3   3       63.32       49.07      7.69 o
  -4   3   3      114.79      121.42      5.54 o
  -3   3   3       13.02       12.60      3.61 o
  -2   3   3       52.77       48.15      5.06 o
  -1   3   3      109.64       96.38      6.49 o
   0   3   3       96.81      107.55      6.74 o
   1   3   3     5203.83     5215.05     71.43 o
   2   3   3     1146.84     1179.04     20.24 o
   3   3   3      354.92      341.02     12.62 o
   4   3   3      131.49      131.15      9.16 o
   5   3   3      206.01      209.41     11.64 o
   6   3   3      237.91      240.51     11.17 o
   7   3   3       27.81       37.44     10.24 o
   8   3   3       22.54       24.57      9.94 o
   9   3   3      206.24      217.50     19.62 o
  10   3   3      283.94      322.23     23.92 o
 -12   4   3        4.55        0.32     11.06 o
 -11   4   3       17.29       15.51     12.99 o
 -10   4   3       59.85       67.77     11.44 o
  -9   4   3        7.25       12.80      7.90 o
  -8   4   3      438.69      419.91     20.60 o
  -7   4   3      926.32      847.74     26.32 o
  -6   4   3     1527.59     1532.17     33.10 o
  -5   4   3        0.02        0.28      5.02 o
  -4   4   3      159.16      177.74      8.30 o
  -3   4   3        3.60       -0.02      3.43 o
  -2   4   3      838.65      836.25     20.83 o
  -1   4   3      386.63      406.08     12.30 o
   0   4   3      872.68      976.41     18.21 o
   1   4   3      780.65      674.69     15.81 o
   2   4   3      964.15      878.84     18.77 o
   3   4   3       21.98       13.54      4.20 o
   4   4   3       39.33       40.25      6.91 o
   5   4   3       66.17       51.97      8.00 o
   6   4   3       41.43       44.16      6.83 o
   7   4   3       14.80       14.52      8.46 o
   8   4   3        2.89        3.77      8.29 o
   9   4   3      206.40      245.99     20.97 o
 -12   5   3       55.07       59.70     18.77 o
 -11   5   3       13.90       28.24     14.63 o
 -10   5   3        3.59       10.89      8.42 o
  -9   5   3      103.13      122.21     13.79 o
  -8   5   3      824.75      789.01     28.08 o
  -7   5   3      745.90      718.01     29.29 o
  -6   5   3      525.36      505.59     21.26 o
  -5   5   3        5.41        5.88      3.76 o
  -4   5   3      203.93      196.24      9.77 o
  -3   5   3      273.00      267.53     11.17 o
  -2   5   3       65.43       66.55      6.72 o
  -1   5   3        1.36        8.79      4.49 o
   0   5   3        0.87        2.60      3.90 o
   1   5   3        3.72       -0.37      3.90 o
   2   5   3       33.41       41.02      6.49 o
   3   5   3      179.51      177.99     11.10 o
   4   5   3       16.28       16.93      6.50 o
   5   5   3       80.40       96.87      9.22 o
   6   5   3       67.42       73.09      9.17 o
   7   5   3       35.44       38.80     12.13 o
   8   5   3      121.98      134.37     17.43 o
   9   5   3       23.67       33.26     11.65 o
 -12   6   3       61.50       89.64     28.62 o
 -11   6   3        1.30       10.04     11.80 o
 -10   6   3        0.02        5.70      8.27 o
  -9   6   3        7.36        9.13      8.17 o
  -8   6   3      194.29      186.61     16.18 o
  -7   6   3       65.24       83.17     12.15 o
  -6   6   3      157.20      173.42      9.65 o
  -5   6   3      518.54      496.49     15.71 o
  -4   6   3      117.22      129.49      9.49 o
  -3   6   3      427.03      433.02     20.11 o
  -2   6   3      374.48      348.44     13.40 o
  -1   6   3       80.60       83.76      7.81 o
   0   6   3        7.44        4.64      4.64 o
   1   6   3       16.30       19.51      5.60 o
   2   6   3      674.11      686.18     21.81 o
   3   6   3      194.18      199.94     12.06 o
   4   6   3      153.93      134.73     15.69 o
   5   6   3       25.44       27.10      7.23 o
   6   6   3       14.84       16.08      6.81 o
   7   6   3        0.13        7.86      7.80 o
   8   6   3        0.14        7.78     11.76 o
 -11   7   3       19.14        1.42     11.76 o
 -10   7   3      100.37      123.40     16.27 o
  -9   7   3       54.61       31.15     13.54 o
  -8   7   3      276.01      236.06     21.93 o
  -7   7   3      287.83      284.57     19.18 o
  -6   7   3      163.21      162.92     10.57 o
  -5   7   3      202.54      187.17     11.69 o
  -4   7   3      142.86      141.44     10.49 o
  -3   7   3       37.32       42.34      7.42 o
  -2   7   3       40.10       31.92      6.93 o
  -1   7   3        0.00       -2.85      4.51 o
   0   7   3      451.35      450.88     19.46 o
   1   7   3      315.50      305.12     12.86 o
   2   7   3       78.34       83.03      8.42 o
   3   7   3        3.94        2.81      4.08 o
   4   7   3        1.02       -3.53      6.65 o
   5   7   3        3.85        3.64      7.81 o
   6   7   3      162.55      180.97     23.13 o
   7   7   3      144.86      136.44     27.78 o
 -11   8   3        8.52       -0.14     12.58 o
 -10   8   3       10.12       10.01      9.55 o
  -9   8   3      259.45      294.05     22.03 o
  -8   8   3       13.45        8.62     11.86 o
  -7   8   3        1.01        1.97      7.15 o
  -6   8   3      255.61      240.09     14.56 o
  -5   8   3       64.51       75.21      9.30 o
  -4   8   3       70.27       71.75      9.06 o
  -3   8   3      148.05      148.76     11.39 o
  -2   8   3      267.10      253.55     13.19 o
  -1   8   3      215.28      197.36     11.23 o
   0   8   3       10.88        2.91      7.33 o
   1   8   3      392.10      362.51     20.81 o
   2   8   3       26.44       11.07      7.96 o
   3   8   3       51.07       63.81     11.94 o
   4   8   3       66.83       73.61     12.84 o
   5   8   3        0.48        2.29      7.39 o
   6   8   3       11.45       27.68     14.23 o
 -10   9   3      120.91      141.16     18.55 o
  -9   9   3        8.56        5.30      8.92 o
  -8   9   3       40.48       52.10     12.45 o
  -7   9   3       79.59       77.45     12.90 o
  -6   9   3      190.14      187.07     16.52 o
  -5   9   3       29.15       34.28      7.86 o
  -4   9   3        4.07        1.61      5.55 o
  -3   9   3        2.64        0.26      6.50 o
  -2   9   3       87.91       92.87     12.95 o
  -1   9   3      123.90      131.97     14.81 o
   0   9   3      129.01      115.11     15.68 o
   1   9   3       48.24       55.65     11.97 o
   2   9   3      152.61      136.15     15.97 o
   3   9   3       61.30       75.39     13.69 o
   4   9   3        0.37        2.23      8.47 o
   5   9   3       38.35       25.69     24.05 o
  -9  10   3        1.07        7.12      9.55 o
  -8  10   3      297.55      334.14     41.30 o
  -7  10   3      128.85      150.31     19.56 o
  -6  10   3       29.64       35.21     13.62 o
  -5  10   3       25.30        9.09      8.04 o
  -4  10   3       37.01       42.28     10.69 o
  -3  10   3        0.94        4.89      7.28 o
  -2  10   3       21.84       25.26      9.94 o
  -1  10   3      421.60      374.41     23.07 o
   0  10   3      140.24      134.18     16.27 o
   1  10   3      206.40      225.65     20.18 o
   2  10   3        6.73        9.23      8.95 o
   3  10   3        0.01        0.50      8.64 o
   4  10   3       31.08       26.17     11.62 o
  -7  11   3       27.54       29.89     13.76 o
  -6  11   3       22.10        6.85     10.57 o
  -5  11   3      103.24       91.45     19.43 o
  -4  11   3       14.05       20.20      9.83 o
  -3  11   3       38.92       35.65     10.88 o
  -2  11   3      137.20      147.16     17.25 o
  -1  11   3       11.16        8.73      8.80 o
   0  11   3       90.28       89.51     15.05 o
   1  11   3        7.24       12.30      9.87 o
   2  11   3        1.28        0.78      8.80 o
  -5  12   3        1.75        4.23     11.89 o
  -4  12   3       35.11       21.61     10.79 o
  -3  12   3        6.56        6.54      9.25 o
  -2  12   3       20.56       21.85     10.59 o
  -1  12   3       12.87       19.91     10.93 o
  -1 -13   4        0.97        4.86      9.01 o
   0 -13   4       19.57       11.13      9.57 o
   1 -13   4        8.15        0.92      8.25 o
   2 -13   4        0.89       10.47      9.69 o
   3 -13   4      206.28      229.04     21.50 o
   4 -13   4        1.61        8.99      8.94 o
  -4 -12   4      103.86       96.44     16.97 o
  -3 -12   4      221.66      232.04     22.25 o
  -2 -12   4       49.00       45.00     12.68 o
  -1 -12   4        0.47       13.96      9.66 o
   0 -12   4        4.89        7.64      8.86 o
   1 -12   4      581.20      557.71     29.19 o
   2 -12   4      221.64      221.74     20.10 o
   3 -12   4        0.32       -3.49      6.69 o
   4 -12   4      104.25      145.51     17.24 o
   5 -12   4       38.51       35.80     11.19 o
   6 -12   4        0.21       -3.24      7.18 o
  -5 -11   4      101.49       92.39     16.05 o
  -4 -11   4        0.85       -1.22      8.12 o
  -3 -11   4       14.89       21.08      9.94 o
  -2 -11   4      240.63      255.39     27.19 o
  -1 -11   4      456.56      457.86     26.04 o
   0 -11   4      361.46      361.71     23.19 o
   1 -11   4       71.89       78.15     13.62 o
   2 -11   4        1.15        9.56      7.85 o
   3 -11   4       40.96       49.45     11.52 o
   4 -11   4        0.01       -2.57      6.75 o
   5 -11   4       13.73        6.43      7.68 o
   6 -11   4      202.99      208.67     15.37 o
   7 -11   4       43.43       39.16     11.19 o
   8 -11   4       16.07        8.89      8.85 o
  -7 -10   4       39.59       63.18     14.25 o
  -6 -10   4        0.77       -0.15      8.01 o
  -5 -10   4       77.40       67.58     13.47 o
  -4 -10   4       54.45       73.29     17.26 o
  -3 -10   4      136.51      144.51     21.72 o
  -2 -10   4       56.72       57.49     15.40 o
  -1 -10   4      481.14      482.13     30.33 o
   0 -10   4       96.86       77.28     15.42 o
   1 -10   4        4.03        3.46      8.70 o
   2 -10   4      399.90      379.28     25.97 o
   3 -10   4       43.03       40.38      7.44 o
   4 -10   4       69.11       69.52      9.22 o
   5 -10   4      127.47      147.90     12.46 o
   6 -10   4       57.35       50.92      9.39 o
   7 -10   4        3.07       -1.68      5.51 o
   8 -10   4        0.02       -2.43      6.24 o
   9 -10   4        8.67       13.18     11.76 o
  -8  -9   4        1.82       -1.95     11.42 o
  -7  -9   4      143.59       72.40     56.47 o
  -6  -9   4       45.78       32.19     14.57 o
  -5  -9   4       30.90       46.68     15.34 o
  -4  -9   4       11.10       14.55     14.64 o
  -3  -9   4       42.18       30.80     12.68 o
  -2  -9   4        9.45        6.99      9.69 o
  -1  -9   4      280.94      254.26     22.59 o
   0  -9   4      199.81      206.30     20.36 o
   1  -9   4      181.25      177.03     11.51 o
   2  -9   4      455.84      451.81     28.48 o
   3  -9   4      558.44      534.68     22.23 o
   4  -9   4      139.76      144.05     12.86 o
   5  -9   4        0.08       -0.67      4.62 o
   6  -9   4        8.30        3.34      5.46 o
   7  -9   4        6.15       15.68      7.02 o
   8  -9   4      209.59      208.19     19.57 o
   9  -9   4       18.22       23.68     12.93 o
  -9  -8   4      106.28      102.87     22.04 o
  -8  -8   4        0.25        6.99     12.24 o
  -7  -8   4      209.64      220.22     25.31 o
  -6  -8   4       29.14       25.07     12.77 o
  -5  -8   4        3.87        1.99      9.10 o
  -4  -8   4       41.05       38.23     13.36 o
  -3  -8   4       33.72       32.72      6.49 o
  -2  -8   4       91.10       83.80     15.02 o
  -1  -8   4      762.96      770.14     24.98 o
   0  -8   4        3.31       -1.16      3.84 o
   1  -8   4      386.36      361.63     15.45 o
   2  -8   4      142.06      147.05     11.97 o
   3  -8   4       45.34       40.97      8.40 o
   4  -8   4       47.68       42.13      7.19 o
   5  -8   4       95.90      100.73     11.48 o
   6  -8   4       43.85       50.73      8.19 o
   7  -8   4      165.52      159.22     12.52 o
   8  -8   4       10.23        4.34      6.14 o
   9  -8   4      455.28      436.03     23.76 o
  10  -8   4      210.76      213.43     26.22 o
  -9  -7   4        1.71        2.87     11.66 o
  -8  -7   4      151.75      149.74     21.77 o
  -7  -7   4       42.77       42.48     12.75 o
  -6  -7   4       34.37       56.01     10.24 o
  -5  -7   4        0.61        0.07      6.82 o
  -4  -7   4      143.88      145.67     12.43 o
  -3  -7   4       53.59       43.65      7.56 o
  -2  -7   4      386.74      371.59     12.38 o
  -1  -7   4       85.89       83.47      6.31 o
   0  -7   4        0.01        2.44      4.12 o
   1  -7   4      457.10      463.36     28.12 o
   2  -7   4       11.68       13.59      5.78 o
   3  -7   4       53.83       47.67      7.88 o
   4  -7   4      375.07      344.83     16.82 o
   5  -7   4      136.80      137.34     10.70 o
   6  -7   4       26.96       22.46      6.24 o
   7  -7   4       29.41       30.97      7.43 o
   8  -7   4        6.04       10.51      6.67 o
   9  -7   4      166.75      179.61     16.75 o
  10  -7   4       10.74        8.82     11.86 o
 -10  -6   4       30.02       32.46     11.83 o
  -9  -6   4       17.87       12.93      9.88 o
  -8  -6   4      161.69      182.75     16.65 o
  -7  -6   4        3.30        8.67      7.73 o
  -6  -6   4      408.05      395.32     20.25 o
  -5  -6   4      608.72      606.82     22.59 o
  -4  -6   4      176.24      164.59     12.81 o
  -3  -6   4        3.39       11.73      6.09 o
  -2  -6   4       93.80       98.82      8.53 o
  -1  -6   4      586.43      652.38     17.57 o
   0  -6   4     1918.42     2014.84     30.49 o
   1  -6   4      168.11      184.04     10.92 o
   2  -6   4      631.73      584.00     18.33 o
   3  -6   4        0.57        8.91      5.31 o
   4  -6   4        1.80        4.00      5.45 o
   5  -6   4        3.68        1.13      5.45 o
   6  -6   4      586.84      563.89     19.66 o
   7  -6   4     1526.49     1517.98     27.87 o
   8  -6   4     1862.62     1785.75     42.34 o
   9  -6   4      157.86      139.02     15.28 o
  10  -6   4      190.11      190.51     17.97 o
  11  -6   4       54.73       68.78     18.92 o
 -11  -5   4       35.27       49.02     13.42 o
 -10  -5   4        9.02       27.72     11.25 o
  -9  -5   4      442.79      432.42     28.83 o
  -8  -5   4       20.67       16.95      9.13 o
  -7  -5   4      111.32      109.81     13.09 o
  -6  -5   4      696.84      672.06     34.20 o
  -5  -5   4       90.02      104.09     11.39 o
  -4  -5   4      703.23      740.68     21.87 o
  -3  -5   4       66.63       64.77      7.90 o
  -2  -5   4      154.12      142.92      9.63 o
  -1  -5   4      295.91      293.21     12.28 o
   0  -5   4       64.26       88.37      7.60 o
   1  -5   4       35.96       19.03      5.08 o
   2  -5   4       93.45       92.67      8.17 o
   3  -5   4       52.58       56.85      8.58 o
   4  -5   4        8.87       13.51      5.43 o
   5  -5   4      990.83      925.21     30.49 o
   6  -5   4      618.85      594.17     25.08 o
   7  -5   4      175.06      183.38     10.99 o
   8  -5   4        0.04       -1.90      4.79 o
   9  -5   4        4.82        2.44      7.30 o
  10  -5   4        2.81        9.27      8.63 o
  11  -5   4        2.45        2.29     11.00 o
 -11  -4   4      109.87      130.62     17.02 o
 -10  -4   4      207.16      217.13     27.09 o
  -9  -4   4       10.37       12.41      8.64 o
  -8  -4   4      211.74      237.19     23.78 o
  -7  -4   4       16.90       17.09      8.93 o
  -6  -4   4       33.00       32.20      8.86 o
  -5  -4   4        1.41        3.06      5.99 o
  -4  -4   4      848.39      739.93     21.54 o
  -3  -4   4      247.19      290.57     13.31 o
  -2  -4   4     1695.37     1993.79     39.60 o
  -1  -4   4      622.29      620.64     19.37 o
   0  -4   4      765.45      820.85     25.18 o
   1  -4   4        4.13        4.07      2.18 o
   2  -4   4        0.84        0.05      3.45 o
   3  -4   4      955.19      950.72     40.67 o
   4  -4   4       73.70      105.25     13.52 o
   5  -4   4        8.77        2.52      5.47 o
   6  -4   4      337.52      346.97     17.43 o
   7  -4   4      203.46      204.69     10.95 o
   8  -4   4        2.31        0.26      5.69 o
   9  -4   4       38.47       55.26     11.71 o
  10  -4   4        0.28       -1.98      7.19 o
  11  -4   4       17.61       18.99     13.44 o
 -12  -3   4       27.00       32.57     15.51 o
 -11  -3   4       36.02       39.63     11.61 o
 -10  -3   4       36.34       20.11     10.10 o
  -9  -3   4       21.34       26.15      9.56 o
  -8  -3   4       12.23       14.84      8.43 o
  -7  -3   4      212.79      187.92     14.57 o
  -6  -3   4      241.99      239.06     14.80 o
  -5  -3   4      462.38      402.28     16.56 o
  -4  -3   4        1.84       13.30      5.74 o
  -3  -3   4     1173.19     1241.03     27.63 o
  -2  -3   4     2416.97     2407.46     63.93 o
  -1  -3   4      189.05      218.64      9.85 o
   0  -3   4      426.47      437.66     12.42 o
   1  -3   4       18.86       33.58      3.97 o
   2  -3   4      367.69      317.66     19.89 o
   3  -3   4      279.31      245.70     11.55 o
   4  -3   4       75.83       75.26      8.09 o
   5  -3   4       94.33      100.06      9.77 o
   6  -3   4       81.88       97.79     16.07 o
   7  -3   4       87.19       89.24      7.92 o
   8  -3   4        3.06       -0.80      5.92 o
   9  -3   4       25.78       26.95      9.90 o
  10  -3   4       65.72       80.31     13.82 o
  11  -3   4        5.70       -1.99      9.03 o
 -12  -2   4        9.81        9.76     13.56 o
 -11  -2   4        4.52        3.20     12.66 o
 -10  -2   4      205.46      230.06     17.99 o
  -9  -2   4       51.63       56.01     11.06 o
  -8  -2   4      101.97       77.44     11.31 o
  -7  -2   4      699.32      657.39     25.25 o
  -6  -2   4       11.16        5.47      6.01 o
  -5  -2   4     1448.56     1473.97     27.87 o
  -4  -2   4       10.18        6.02      5.07 o
  -3  -2   4      562.88      571.96     15.66 o
  -2  -2   4     2441.52     2291.95     44.57 o
  -1  -2   4     1663.03     1587.38     26.13 o
   0  -2   4      162.07      177.35      8.69 o
   1  -2   4       22.09       22.42      2.88 o
   2  -2   4      322.56      350.95     11.52 o
   3  -2   4       15.81       17.64      4.70 o
   4  -2   4      129.88      128.31     11.25 o
   5  -2   4      750.01      746.86     21.89 o
   6  -2   4      760.08      766.25     22.36 o
   7  -2   4        2.52        5.09      7.29 o
   8  -2   4      681.39      662.05     23.19 o
   9  -2   4        1.46       -0.65      7.45 o
  10  -2   4       90.53       96.28     14.89 o
  11  -2   4        0.61        2.57      9.63 o
 -12  -1   4      223.32      187.94     25.78 o
 -11  -1   4      366.78      391.34     66.29 o
 -10  -1   4       12.97       12.40      8.38 o
  -9  -1   4      240.50      216.22     18.48 o
  -8  -1   4       10.84        6.36      7.12 o
  -7  -1   4       28.21       27.26      7.45 o
  -6  -1   4       20.36       30.74      6.64 o
  -5  -1   4     1327.83     1247.40     24.22 o
  -4  -1   4        0.31        3.14      4.06 o
  -3  -1   4     2472.37     2423.27     57.19 o
  -2  -1   4     1806.58     1731.49     39.63 o
  -1  -1   4      945.40      950.38     20.46 o
   0  -1   4     1602.60     1630.75     33.31 o
   1  -1   4     2288.68     2275.03     91.47 o
   2  -1   4      344.31      365.08     12.78 o
   3  -1   4      425.12      380.31     10.91 o
   4  -1   4     1662.05     1499.60     21.54 o
   5  -1   4        1.89       -3.14      3.55 o
   6  -1   4        1.38       -0.35      3.68 o
   7  -1   4       70.12       69.38     11.31 o
   8  -1   4       77.47       58.09     10.02 o
   9  -1   4        0.46        1.03      7.70 o
  10  -1   4       59.27       40.39     12.18 o
  11  -1   4       43.54       62.90     14.64 o
 -12   0   4       48.86       61.62     18.52 o
 -11   0   4       15.96       10.96     13.12 o
 -10   0   4        2.68       -6.02      9.44 o
  -9   0   4       31.50       43.30      9.02 o
  -8   0   4      534.86      527.85     19.04 o
  -7   0   4       64.26       54.18      7.83 o
  -6   0   4      199.22      165.31     10.15 o
  -5   0   4      361.17      311.84     11.76 o
  -4   0   4      691.02      688.40     17.26 o
  -3   0   4      182.64      196.94      8.80 o
  -2   0   4     2705.70     1844.15    889.83 o
  -1   0   4     3231.08     3490.12    141.36 o
   0   0   4     1149.36     1197.69     19.16 o
   1   0   4     2141.67     2089.66     18.98 o
   2   0   4     1077.22      970.84     25.65 o
   3   0   4      398.02      478.82     12.80 o
   4   0   4        0.48        6.69      3.86 o
   5   0   4     1440.17     1493.83     42.85 o
   6   0   4      656.44      616.84     23.05 o
   7   0   4      676.54      662.64     25.77 o
   8   0   4        0.73        2.21      6.44 o
   9   0   4      314.19      315.42     21.10 o
  10   0   4        1.76       -4.67      8.00 o
  11   0   4       46.53       45.19     13.67 o
 -12   1   4        9.98       16.34     13.25 o
 -11   1   4       19.76       17.20     13.51 o
 -10   1   4      104.16       95.17     17.99 o
  -9   1   4      174.99      148.03     20.03 o
  -8   1   4      120.20      107.63      9.27 o
  -7   1   4       95.28       85.52      7.26 o
  -6   1   4       41.47       38.62     10.72 o
  -5   1   4       17.20        9.98      5.69 o
  -4   1   4        0.04        0.46      1.95 o
  -3   1   4       27.93       14.96      3.52 o
  -2   1   4      357.07      346.76     18.11 o
  -1   1   4      325.15      343.00      8.22 o
   0   1   4     1748.39     1809.10     37.70 o
   1   1   4      392.12      378.07      8.59 o
   2   1   4      124.28       99.27      8.76 o
   3   1   4        0.12       -0.52      3.54 o
   4   1   4     1115.13     1103.33     31.57 o
   5   1   4      343.75      334.48     12.44 o
   6   1   4      467.17      405.57     20.52 o
   7   1   4       50.18       46.05     10.86 o
   8   1   4       16.05       14.96      7.54 o
   9   1   4       20.78       20.41      9.66 o
  10   1   4       48.29       49.24     13.39 o
 -12   2   4      170.77      222.14     27.54 o
 -11   2   4      260.77      247.29     26.75 o
 -10   2   4       31.39       38.56     14.08 o
  -9   2   4       79.77       68.25     15.57 o
  -8   2   4        1.25       -3.25      8.33 o
  -7   2   4       31.97       34.83      8.33 o
  -6   2   4       41.33       45.00      8.00 o
  -5   2   4     2697.94     2585.03     49.26 o
  -4   2   4     4697.23     4773.56     40.87 o
  -3   2   4     2567.78     2628.03     45.86 o
  -2   2   4      277.03      349.12     10.42 o
  -1   2   4      630.17      586.57     13.16 o
   0   2   4      115.56      118.47      6.85 o
   1   2   4        2.06        1.41      3.39 o
   2   2   4     1153.18     1263.33     26.42 o
   3   2   4      108.20      155.24      9.31 o
   4   2   4       45.17       34.18      5.99 o
   5   2   4       14.33        8.91      5.30 o
   6   2   4       27.12       30.52      9.47 o
   7   2   4        2.18       -1.86      5.51 o
   8   2   4      288.54      292.32     20.28 o
   9   2   4      134.45      141.36     17.06 o
  10   2   4       16.52       27.94     11.92 o
 -12   3   4      198.46      207.31     26.80 o
 -11   3   4        4.05      -10.90     13.61 o
 -10   3   4       63.29       80.62     17.52 o
  -9   3   4      226.47      208.58     16.16 o
  -8   3   4       87.27       87.09     11.57 o
  -7   3   4      299.20      279.13     16.76 o
  -6   3   4     2599.52     2576.66     60.21 o
  -5   3   4      389.06      392.70     16.92 o
  -4   3   4       36.44       40.58      4.63 o
  -3   3   4      165.37      160.11      8.30 o
  -2   3   4       11.02        4.19      3.56 o
  -1   3   4     3299.83     3261.86     65.51 o
   0   3   4     1520.44     1577.58     22.95 o
   1   3   4      907.60      814.67     21.59 o
   2   3   4       96.25       70.56      6.76 o
   3   3   4       13.28       13.19      5.18 o
   4   3   4       88.73       92.75      8.69 o
   5   3   4      160.55      158.30     11.09 o
   6   3   4       63.76       73.59      8.48 o
   7   3   4      224.85      223.96     18.30 o
   8   3   4        0.44       -2.02      7.56 o
   9   3   4        6.11       10.06      9.60 o
 -12   4   4       35.07       44.74     17.26 o
 -11   4   4       77.33       66.75     17.52 o
 -10   4   4       48.09       62.49     11.65 o
  -9   4   4        0.00       -4.26      6.60 o
  -8   4   4        0.06        2.90      7.60 o
  -7   4   4       19.13       17.02      8.35 o
  -6   4   4      177.50      188.32     14.22 o
  -5   4   4       44.31       52.50      5.08 o
  -4   4   4        0.71        3.53      3.64 o
  -3   4   4     1019.25      992.30     19.27 o
  -2   4   4      111.88      100.25      7.59 o
  -1   4   4       90.70       73.82      6.98 o
   0   4   4      789.26      877.00     25.00 o
   1   4   4      405.22      423.95     13.91 o
   2   4   4      151.20      151.40      9.66 o
   3   4   4       63.68       28.38     17.73 o
   4   4   4     1208.49     1180.21     29.88 o
   5   4   4       20.40       23.29      6.95 o
   6   4   4       37.80       40.67      7.74 o
   7   4   4        2.63       -2.43      5.94 o
   8   4   4       32.10       39.01     11.30 o
   9   4   4        0.69        4.24      9.04 o
 -12   5   4       79.49       88.34     21.34 o
 -11   5   4       11.55       15.64     15.38 o
 -10   5   4        9.20        6.04      7.95 o
  -9   5   4      133.18      143.02     15.10 o
  -8   5   4        1.32        0.80      7.69 o
  -7   5   4      366.62      341.88     21.25 o
  -6   5   4       53.16       45.11      9.57 o
  -5   5   4     1140.45     1078.05     20.27 o
  -4   5   4       38.73       34.33      6.07 o
  -3   5   4      188.77      203.84     10.80 o
  -2   5   4        2.60        2.37      4.46 o
  -1   5   4      126.79      154.06      9.81 o
   0   5   4       17.14        9.26      4.93 o
   1   5   4     1004.39     1006.18     21.75 o
   2   5   4      924.00      895.16     21.75 o
   3   5   4      689.32      675.54     19.93 o
   4   5   4        5.12        3.98      6.00 o
   5   5   4      107.42       98.64     10.21 o
   6   5   4      301.33      308.47     16.70 o
   7   5   4        5.87       10.69      8.32 o
   8   5   4       49.50       54.34     13.06 o
 -12   6   4        5.58       10.97     13.61 o
 -11   6   4        0.83        2.03     13.24 o
 -10   6   4        8.02       18.33      9.61 o
  -9   6   4       65.63       78.73     13.30 o
  -8   6   4       75.99       82.46     12.90 o
  -7   6   4      155.15      155.26     15.06 o
  -6   6   4      333.52      320.47     13.07 o
  -5   6   4        1.01        0.19      4.56 o
  -4   6   4       38.73       43.15      7.33 o
  -3   6   4      652.13      638.81     18.39 o
  -2   6   4      198.95      200.51     11.92 o
  -1   6   4      259.10      263.78     12.56 o
   0   6   4        0.00       -3.45      4.51 o
   1   6   4       20.76       20.53      6.18 o
   2   6   4       48.02       59.24      8.38 o
   3   6   4        5.35       -4.48      5.38 o
   4   6   4      107.19      101.64     12.87 o
   5   6   4      169.58      182.54     11.38 o
   6   6   4      134.67      149.80     15.48 o
   7   6   4        2.93       10.56     13.33 o
   8   6   4        0.81        3.39     12.38 o
 -11   7   4       83.32      117.79     24.24 o
 -10   7   4       73.88       91.07     15.24 o
  -9   7   4        0.06        2.71      8.45 o
  -8   7   4       26.90       31.19     10.34 o
  -7   7   4      102.82       93.76     13.11 o
  -6   7   4      260.25      272.60     18.27 o
  -5   7   4       48.98       50.69      8.00 o
  -4   7   4      947.32      933.54     23.41 o
  -3   7   4      388.06      366.73     15.68 o
  -2   7   4        2.44       -0.43      5.45 o
  -1   7   4      101.46       96.73      9.39 o
   0   7   4       15.71       13.81      5.75 o
   1   7   4       60.92       64.76      8.14 o
   2   7   4      174.11      157.42     11.51 o
   3   7   4        3.89        5.88      7.08 o
   4   7   4      125.68      150.49     15.60 o
   5   7   4      193.84      213.84     18.35 o
   6   7   4        2.78        1.58     10.48 o
   7   7   4       36.07        6.60     13.00 o
 -10   8   4        0.47        0.74      8.86 o
  -9   8   4        1.61        0.68      7.93 o
  -8   8   4       25.69       18.08      9.56 o
  -7   8   4        0.65       11.27     10.01 o
  -6   8   4      633.24      614.45     29.62 o
  -5   8   4      464.79      474.99     18.25 o
  -4   8   4      282.11      265.38     14.45 o
  -3   8   4      152.13      137.73     13.81 o
  -2   8   4       20.97       14.88      6.26 o
  -1   8   4        0.04       -0.78      4.91 o
   0   8   4       50.52       67.47     11.76 o
   1   8   4      219.92      198.02     17.10 o
   2   8   4      116.58      121.73     14.67 o
   3   8   4      106.47      120.49     15.10 o
   4   8   4        1.77        0.11      8.62 o
   5   8   4       12.77       13.21      9.36 o
   6   8   4        0.10        4.60     11.44 o
 -10   9   4       89.65       74.95     23.21 o
  -9   9   4       21.64       22.26     10.51 o
  -8   9   4      172.68      194.51     19.09 o
  -7   9   4      236.72      239.53     19.65 o
  -6   9   4       19.12       12.83      8.69 o
  -5   9   4       13.18        8.57      6.48 o
  -4   9   4       12.20        5.99      6.22 o
  -3   9   4      148.12      161.70     15.65 o
  -2   9   4      206.58      211.13     25.48 o
  -1   9   4        6.78       -3.13      6.89 o
   0   9   4      386.77      321.53     21.46 o
   1   9   4       18.40       30.61     10.70 o
   2   9   4        5.81        3.44      8.15 o
   3   9   4        1.70        5.79      8.47 o
   4   9   4       57.43       68.20     14.36 o
  -8  10   4       12.79       13.05     11.21 o
  -7  10   4       65.91       67.93     18.01 o
  -6  10   4      108.31      123.43     20.93 o
  -5  10   4       48.80       31.72     14.11 o
  -4  10   4      387.09      440.46     24.03 o
  -3  10   4      114.08      120.23     15.16 o
  -2  10   4        2.70        1.27      8.05 o
  -1  10   4       27.93       37.59     11.20 o
   0  10   4        6.44        4.24      8.15 o
   1  10   4       10.56        4.69      8.46 o
   2  10   4        9.50       18.35      9.60 o
   3  10   4       70.00       90.83     15.59 o
  -7  11   4       36.11       51.73     17.69 o
  -6  11   4       49.90       48.23     16.22 o
  -5  11   4        0.09        4.26     10.72 o
  -4  11   4       60.53       76.93     13.90 o
  -3  11   4       23.25       13.41      9.35 o
  -2  11   4      133.13      142.16     17.44 o
  -1  11   4       14.32       28.85     10.94 o
   0  11   4        6.44        3.41      9.02 o
   1  11   4        0.24        3.22      9.25 o
  -1 -13   5       20.00       16.12     10.06 o
   0 -13   5       45.33       56.91     15.57 o
   1 -13   5      127.73      128.52     17.85 o
   2 -13   5       36.58       32.60     12.27 o
   3 -13   5        3.98        9.86      9.61 o
   4 -13   5       36.02       49.32     13.10 o
  -4 -12   5       20.27       13.54     10.41 o
  -3 -12   5       99.09      105.56     16.88 o
  -2 -12   5      167.76      195.00     21.20 o
  -1 -12   5       66.06       92.05     15.22 o
   0 -12   5        0.97       -3.48      7.93 o
   1 -12   5       69.15       56.94     13.16 o
   2 -12   5      182.86      183.85     18.86 o
   3 -12   5       12.48       19.37      9.54 o
   4 -12   5      185.02      164.99     17.96 o
   5 -12   5        1.88       -0.09      7.46 o
   6 -12   5       69.86       90.71     15.17 o
  -5 -11   5       42.91       35.39     12.69 o
  -4 -11   5        4.90       20.35     12.50 o
  -3 -11   5       54.85       62.47     17.34 o
  -2 -11   5      211.62      208.50     24.66 o
  -1 -11   5        7.04        0.11     11.47 o
   0 -11   5      241.20      250.01     24.59 o
   1 -11   5        5.34       18.06     11.39 o
   2 -11   5      168.04      192.95     22.08 o
   3 -11   5        8.24        5.88      9.42 o
   4 -11   5       19.69       20.43      8.97 o
   5 -11   5       14.09       21.51      9.90 o
   6 -11   5       69.97       57.57     10.47 o
   7 -11   5        0.06       -2.16      5.89 o
  -7 -10   5      157.47      201.97     20.90 o
  -6 -10   5       22.46       10.04     12.72 o
  -5 -10   5        0.00        3.50     11.60 o
  -4 -10   5       14.56       29.41     13.22 o
  -3 -10   5       12.43        4.05      9.82 o
  -2 -10   5       17.26        7.78      9.36 o
  -1 -10   5      285.98      284.33     25.19 o
   0 -10   5       48.54       44.60     13.04 o
   1 -10   5       72.98       69.19     14.55 o
   2 -10   5      181.95      175.79     13.44 o
   3 -10   5        9.22        4.71      6.19 o
   4 -10   5        3.44        4.25      5.80 o
   5 -10   5        0.09        0.65      5.76 o
   6 -10   5        7.79        4.83      5.99 o
   7 -10   5      181.40      173.51     16.46 o
   8 -10   5       83.86       90.60     12.15 o
  -8  -9   5      144.84      135.02     23.44 o
  -7  -9   5        0.01       -5.94     10.73 o
  -6  -9   5       51.09       58.96     17.35 o
  -5  -9   5       86.91       53.77     15.94 o
  -4  -9   5        7.33        1.01      9.69 o
  -3  -9   5       34.18       16.77     11.12 o
  -2  -9   5       90.38       95.73     16.80 o
  -1  -9   5      135.22      147.56     18.56 o
   0  -9   5     1516.52     1492.13     29.66 o
   1  -9   5        0.31       -4.70      5.07 o
   2  -9   5      187.33      190.91     13.94 o
   3  -9   5      137.74      149.11     13.92 o
   4  -9   5       88.25       87.68      9.54 o
   5  -9   5       40.39       39.94      7.93 o
   6  -9   5      108.24      115.95     11.42 o
   7  -9   5      118.03      139.99     13.08 o
   8  -9   5        0.80        6.50      6.47 o
   9  -9   5       58.27       62.47     16.75 o
  -9  -8   5       99.87      126.04     22.98 o
  -8  -8   5        9.99       11.69     12.39 o
  -7  -8   5        9.30       26.26     13.57 o
  -6  -8   5       69.25       52.79     15.69 o
  -5  -8   5       33.03       15.18     15.94 o
  -4  -8   5        3.53       11.87      6.97 o
  -3  -8   5      211.58      234.18     13.76 o
  -2  -8   5      367.81      317.85     14.67 o
  -1  -8   5        9.58        4.77      5.44 o
   0  -8   5       19.74       17.57      6.17 o
   1  -8   5      643.63      666.21     22.39 o
   2  -8   5      582.40      589.40     21.21 o
   3  -8   5      359.62      346.27     17.45 o
   4  -8   5      206.04      174.74     14.05 o
   5  -8   5      136.68      144.78     13.70 o
   6  -8   5        6.38        6.30      6.20 o
   7  -8   5       53.47       40.14      8.33 o
   8  -8   5      114.87      113.97     11.91 o
   9  -8   5     1055.44     1096.43     37.15 o
  10  -8   5      284.91      226.66     26.73 o
 -10  -7   5        0.47       -0.30     12.67 o
  -9  -7   5       16.88       20.52     13.56 o
  -8  -7   5       54.93       64.68     12.56 o
  -7  -7   5       53.80       58.05     11.20 o
  -6  -7   5       20.40       28.73      9.08 o
  -5  -7   5       34.78       35.15      9.43 o
  -4  -7   5      166.82      130.68     12.21 o
  -3  -7   5      133.48      136.76     11.64 o
  -2  -7   5       44.26       54.04      8.09 o
  -1  -7   5       14.23       10.31      6.01 o
   0  -7   5     1958.32     1889.13     57.89 o
   1  -7   5      163.88      155.64     11.53 o
   2  -7   5        0.44        2.38      5.18 o
   3  -7   5       48.04       46.80      8.27 o
   4  -7   5       87.67       92.95     14.52 o
   5  -7   5       62.58       52.18      9.56 o
   6  -7   5        0.50        2.36      6.35 o
   7  -7   5       38.37       44.89      7.78 o
   8  -7   5      169.69      217.25     14.65 o
   9  -7   5       96.00      104.52     14.46 o
  10  -7   5        1.78        6.59     11.07 o
 -10  -6   5        2.46        1.67      9.05 o
  -9  -6   5      250.11      272.26     20.96 o
  -8  -6   5     1027.14     1061.48     57.52 o
  -7  -6   5       86.50       84.75     12.30 o
  -6  -6   5       24.07       18.50      8.84 o
  -5  -6   5      249.93      254.37     16.43 o
  -4  -6   5       86.86       83.62     10.37 o
  -3  -6   5        7.63       16.06      6.93 o
  -2  -6   5       68.93       52.77      7.81 o
  -1  -6   5        3.26       -2.94      4.33 o
   0  -6   5      621.62      634.33     19.11 o
   1  -6   5      718.37      748.72     31.42 o
   2  -6   5      264.80      288.74     13.95 o
   3  -6   5      483.12      460.31     17.69 o
   4  -6   5      122.33      126.59     11.25 o
   5  -6   5      116.03      107.85      9.98 o
   6  -6   5      370.29      351.74     18.96 o
   7  -6   5       34.35       43.86      8.89 o
   8  -6   5       61.60       59.15     10.26 o
   9  -6   5       42.60       22.79     10.13 o
  10  -6   5      153.39      178.58     18.36 o
 -11  -5   5       16.05       24.20     11.07 o
 -10  -5   5       40.72       54.75     12.66 o
  -9  -5   5       46.28       51.91     11.89 o
  -8  -5   5      304.81      287.81     19.55 o
  -7  -5   5      247.69      255.61     17.85 o
  -6  -5   5      294.13      287.97     17.53 o
  -5  -5   5        7.73        9.49      7.55 o
  -4  -5   5      548.26      545.72     19.92 o
  -3  -5   5      161.62      139.14     11.26 o
  -2  -5   5        0.56       -0.54      4.64 o
  -1  -5   5      396.59      425.93     15.28 o
   0  -5   5        7.25       10.89      4.88 o
   1  -5   5      991.30      571.19    307.00 o
   2  -5   5      469.41      439.44     29.78 o
   3  -5   5      319.93      325.01     25.40 o
   4  -5   5      192.65      169.01     15.81 o
   5  -5   5        1.89        6.24      6.11 o
   6  -5   5       42.29       53.00      9.85 o
   7  -5   5        9.95        9.08      7.46 o
   8  -5   5      124.63      159.84     13.60 o
   9  -5   5      139.88      156.95     16.28 o
  10  -5   5       82.74      120.35     16.07 o
 -11  -4   5       75.22       72.81     17.69 o
 -10  -4   5       63.98       67.52     12.98 o
  -9  -4   5        5.00        2.69      8.00 o
  -8  -4   5      115.64      132.78     14.11 o
  -7  -4   5      455.02      473.83     21.97 o
  -6  -4   5      474.47      446.15     20.00 o
  -5  -4   5     2255.02     2150.11     70.30 o
  -4  -4   5      131.16      152.94     11.31 o
  -3  -4   5     1478.77     1541.60     52.79 o
  -2  -4   5      297.48      324.35     13.75 o
  -1  -4   5      757.48      747.00     18.39 o
   0  -4   5      306.61      277.74     15.32 o
   1  -4   5     1424.16     1460.37     49.73 o
   2  -4   5        9.41       18.91      4.89 o
   3  -4   5      736.41      788.43     20.19 o
   4  -4   5        4.68        0.80      4.79 o
   5  -4   5      156.78      153.06     12.23 o
   6  -4   5      348.55      320.69     17.67 o
   7  -4   5      111.51      114.24     12.93 o
   8  -4   5       11.50        5.70      6.32 o
   9  -4   5      191.54      211.52     18.20 o
  10  -4   5       78.31       76.17     14.04 o
  11  -4   5       16.89       21.89     10.97 o
 -12  -3   5       51.39       48.02     18.20 o
 -11  -3   5       39.29       35.82     15.94 o
 -10  -3   5      174.19      163.90     19.16 o
  -9  -3   5       25.40       49.69     18.57 o
  -8  -3   5      184.84      195.31     15.81 o
  -7  -3   5        1.18       -3.39      6.80 o
  -6  -3   5       32.62       35.42      8.92 o
  -5  -3   5       26.12       23.43      7.16 o
  -4  -3   5     1170.62     1150.52     34.07 o
  -3  -3   5     3122.28     3145.83     50.86 o
  -2  -3   5      586.08      593.00     23.08 o
  -1  -3   5       35.62       38.81      5.55 o
   0  -3   5        0.41       -0.23      2.80 o
   1  -3   5       53.93       61.95      4.76 o
   2  -3   5      389.98      416.71     14.56 o
   3  -3   5      450.22      452.37     17.54 o
   4  -3   5       39.51       51.72      7.38 o
   5  -3   5       99.72      101.93     10.42 o
   6  -3   5      319.39      302.22     28.16 o
   7  -3   5       90.04       97.72     12.40 o
   8  -3   5        0.05       -1.11      6.07 o
   9  -3   5        4.62        1.18      6.67 o
  10  -3   5      122.52      125.72     16.40 o
  11  -3   5       30.99       42.53     12.87 o
 -12  -2   5       20.33       20.51     15.30 o
 -11  -2   5      306.88      332.26     30.58 o
 -10  -2   5       48.84       52.94     18.41 o
  -9  -2   5       17.81       22.02      8.85 o
  -8  -2   5      198.20      186.13     15.13 o
  -7  -2   5      437.24      450.41     19.78 o
  -6  -2   5      905.71      890.26     24.11 o
  -5  -2   5      583.10      598.42     19.02 o
  -4  -2   5        4.47        5.13      5.15 o
  -3  -2   5      105.55       87.94      8.16 o
  -2  -2   5        4.32        7.39      3.53 o
  -1  -2   5      285.62      283.03      8.92 o
   0  -2   5        3.79        7.37      2.55 o
   1  -2   5        6.58        8.47      2.74 o
   2  -2   5      126.86      118.27      8.56 o
   3  -2   5      217.18      241.26     10.35 o
   4  -2   5      767.50      742.01     20.20 o
   5  -2   5       43.37       38.62      8.01 o
   6  -2   5        3.70        3.73      6.87 o
   7  -2   5      168.34      168.78     14.96 o
   8  -2   5      423.61      425.26     22.55 o
   9  -2   5      175.24      189.30     15.52 o
  10  -2   5       75.86       80.55     14.80 o
 -12  -1   5       27.67       24.74     14.59 o
 -11  -1   5        3.16        4.86     12.05 o
 -10  -1   5        0.00       -9.48      9.48 o
  -9  -1   5      244.52      237.40     16.08 o
  -8  -1   5      507.08      510.75     22.90 o
  -7  -1   5       63.43       70.41      9.52 o
  -6  -1   5       11.94       11.18      6.01 o
  -5  -1   5        2.37       -4.39      4.39 o
  -4  -1   5      128.13      129.73      9.10 o
  -3  -1   5        7.16        8.13      4.51 o
  -2  -1   5     1810.73     1762.10     40.67 o
  -1  -1   5      472.30      458.75     12.00 o
   0  -1   5      262.01      244.29     22.19 o
   1  -1   5        9.21        9.83      5.76 o
   2  -1   5      129.18      133.90      5.39 o
   3  -1   5       20.94       33.13      4.55 o
   4  -1   5        1.25        4.85      5.26 o
   5  -1   5       16.67       14.41      5.28 o
   6  -1   5      358.32      337.94     18.37 o
   7  -1   5      680.29      676.46     25.82 o
   8  -1   5      214.78      208.08     17.40 o
   9  -1   5       21.64       23.31      8.75 o
  10  -1   5       12.50        2.32      8.95 o
 -12   0   5       46.14       55.66     18.39 o
 -11   0   5      112.98      107.25     20.30 o
 -10   0   5      278.68      266.62     40.56 o
  -9   0   5      812.78      834.14     38.96 o
  -8   0   5        5.50       10.88      6.42 o
  -7   0   5        2.62        0.59      6.01 o
  -6   0   5      102.71      108.49      8.57 o
  -5   0   5       32.04       36.83      5.71 o
  -4   0   5        3.40        4.60      4.16 o
  -3   0   5     3423.37     3365.33     84.05 o
  -2   0   5     1973.21     2224.96     63.77 o
  -1   0   5     3676.89     4028.95    115.22 o
   0   0   5       32.83       27.08      4.53 o
   1   0   5      228.33      239.97      6.04 o
   2   0   5      359.40      370.15      9.38 o
   3   0   5      607.96      535.88     16.35 o
   4   0   5      431.26      440.17     17.12 o
   5   0   5      145.16      162.83     13.06 o
   6   0   5       17.84       12.35      7.85 o
   7   0   5      121.22      120.14     13.71 o
   8   0   5       42.28       25.32      8.05 o
   9   0   5        7.00       10.61      7.94 o
  10   0   5        3.54        6.90      9.75 o
 -12   1   5       18.29       17.40     17.62 o
 -11   1   5       66.45       99.54     20.17 o
 -10   1   5      330.76      315.83     26.96 o
  -9   1   5        8.59        9.36     18.93 o
  -8   1   5        0.34       -8.47      8.47 o
  -7   1   5      429.75      429.29     45.31 o
  -6   1   5      241.03      257.31     19.29 o
  -5   1   5      412.59      464.71     12.37 o
  -4   1   5     2491.91     2629.05     55.57 o
  -3   1   5     2351.57     2558.01     62.87 o
  -2   1   5       68.86       65.78      5.56 o
  -1   1   5      265.91      292.34      8.14 o
   0   1   5     1812.55     1797.35     40.78 o
   1   1   5       26.72       19.41      3.54 o
   2   1   5      775.29      642.72     85.15 o
   3   1   5        8.55        4.13      4.99 o
   4   1   5      363.89      385.11     16.90 o
   5   1   5        3.43        4.83      7.09 o
   6   1   5        0.22        5.88      7.71 o
   7   1   5        5.05        5.24      8.05 o
   8   1   5      402.39      404.99     19.97 o
   9   1   5       57.43       76.01     14.18 o
  10   1   5        0.17       -2.27      9.01 o
 -12   2   5       74.27       73.15     23.87 o
 -11   2   5      426.41      421.17     32.91 o
 -10   2   5        2.72        2.59     15.94 o
  -9   2   5      550.96      487.27     30.72 o
  -8   2   5      299.09      289.38     23.67 o
  -7   2   5       97.37      112.39     12.12 o
  -6   2   5       33.25       27.40      7.76 o
  -5   2   5      266.20      284.75     15.31 o
  -4   2   5      596.19      620.31     18.36 o
  -3   2   5        0.01       -0.71      3.47 o
  -2   2   5       15.67       10.70      4.00 o
  -1   2   5     2380.80     2474.16     41.45 o
   0   2   5      117.61      119.71      7.44 o
   1   2   5       20.96       21.98      4.69 o
   2   2   5      736.38      742.10     17.10 o
   3   2   5       10.80       13.07      5.10 o
   4   2   5       25.35       18.76      5.89 o
   5   2   5      108.42      111.64     12.31 o
   6   2   5      232.48      223.48     16.99 o
   7   2   5      266.42      264.60     18.68 o
   8   2   5       91.14      100.78     12.69 o
   9   2   5        0.89        2.65      8.32 o
 -12   3   5      200.18      213.93     27.63 o
 -11   3   5      160.52      175.71     24.25 o
 -10   3   5      436.64      452.94     31.97 o
  -9   3   5      115.72      115.80     13.58 o
  -8   3   5        5.85        0.79      7.53 o
  -7   3   5       55.94       81.63     11.48 o
  -6   3   5      336.18      336.07     18.03 o
  -5   3   5      498.08      489.05     19.69 o
  -4   3   5       27.76       34.00      5.24 o
  -3   3   5       65.31       58.98      6.29 o
  -2   3   5      361.20      363.49     12.44 o
  -1   3   5      398.30      449.73     13.72 o
   0   3   5      247.54      255.70     13.05 o
   1   3   5      300.75      313.92     12.22 o
   2   3   5       38.30       30.67      5.98 o
   3   3   5      247.17      240.08     12.29 o
   4   3   5      262.92      247.69     13.13 o
   5   3   5      264.16      262.05     13.94 o
   6   3   5      119.37      123.40     13.76 o
   7   3   5        3.80        2.17      7.97 o
   8   3   5       14.98        7.63      7.83 o
   9   3   5       51.14       75.99     14.57 o
 -12   4   5      131.97      130.92     24.06 o
 -11   4   5       53.40       41.89     19.58 o
 -10   4   5       12.95       12.14      8.59 o
  -9   4   5        0.82        5.50      8.07 o
  -8   4   5       27.97       25.07      9.68 o
  -7   4   5      194.82      179.95     15.43 o
  -6   4   5       12.56       21.59      8.39 o
  -5   4   5       43.11       49.35      5.78 o
  -4   4   5        0.03       -0.03      4.06 o
  -3   4   5        3.64        0.80      4.10 o
  -2   4   5      191.78      213.88     10.89 o
  -1   4   5       93.41      102.59      8.17 o
   0   4   5     1114.46     1119.59     22.47 o
   1   4   5      860.44      853.62     23.39 o
   2   4   5       10.77       13.66      5.77 o
   3   4   5     1579.55     1512.69     33.33 o
   4   4   5        3.80        2.17      5.70 o
   5   4   5      165.17      176.70     12.35 o
   6   4   5      155.97      178.69     16.33 o
   7   4   5       52.75       67.69     10.83 o
   8   4   5        1.87        8.38      8.32 o
 -12   5   5       39.73       35.51     16.87 o
 -11   5   5       15.23       16.12     13.19 o
 -10   5   5       37.09       50.08     11.90 o
  -9   5   5        0.42       -2.46      7.55 o
  -8   5   5       83.15       76.94     12.64 o
  -7   5   5      323.67      323.63     19.68 o
  -6   5   5      444.90      443.17     21.34 o
  -5   5   5       11.54       14.58      5.37 o
  -4   5   5      115.86      115.23      9.13 o
  -3   5   5      182.77      191.36     11.22 o
  -2   5   5      532.07      518.87     16.60 o
  -1   5   5       12.09        4.12      5.19 o
   0   5   5      435.45      439.03     15.80 o
   1   5   5      201.99      182.78     11.54 o
   2   5   5      116.02       94.68      9.58 o
   3   5   5        8.77        8.08      6.21 o
   4   5   5      848.42      856.38     23.93 o
   5   5   5       38.54       46.48      8.60 o
   6   5   5       87.15      101.53     14.01 o
   7   5   5       13.30        5.99      7.01 o
   8   5   5       63.23       85.78     14.89 o
 -11   6   5       44.35       41.05     12.66 o
 -10   6   5       63.35       51.57     12.50 o
  -9   6   5       25.77       31.80     10.34 o
  -8   6   5       11.90       20.46     11.70 o
  -7   6   5        1.01       10.08      8.47 o
  -6   6   5      143.02      147.80     18.00 o
  -5   6   5      374.19      390.57     15.19 o
  -4   6   5      600.12      580.09     18.60 o
  -3   6   5      505.85      477.10     17.20 o
  -2   6   5      133.50      133.66     10.36 o
  -1   6   5       11.32       13.55      6.20 o
   0   6   5        4.07        8.06      5.62 o
   1   6   5      450.31      445.98     17.18 o
   2   6   5      219.79      232.86     13.56 o
   3   6   5       30.84       17.80      6.85 o
   4   6   5      174.37      139.84     23.26 o
   5   6   5      418.24      398.23     18.73 o
   6   6   5        6.90        0.74     10.52 o
   7   6   5        0.00        8.70     12.39 o
 -11   7   5        0.47       -3.95      9.28 o
 -10   7   5        0.02       -0.07      8.81 o
  -9   7   5        0.40        0.57      8.40 o
  -8   7   5     1049.49     1019.24     35.47 o
  -7   7   5       49.78       55.24     11.67 o
  -6   7   5        8.43        5.98      7.71 o
  -5   7   5      720.16      733.35     37.60 o
  -4   7   5      851.27      827.37     23.06 o
  -3   7   5        8.48        2.15      6.08 o
  -2   7   5      125.75      127.54     11.09 o
  -1   7   5      223.82      207.53     13.15 o
   0   7   5      207.12      209.35     12.75 o
   1   7   5       28.26       20.62      6.72 o
   2   7   5       16.27       12.26      6.46 o
   3   7   5       47.56       45.10     11.02 o
   4   7   5       35.83       31.42     10.28 o
   5   7   5       13.71       25.98     10.36 o
   6   7   5        0.78        6.06     12.10 o
 -10   8   5      125.50      133.45     17.92 o
  -9   8   5      171.23      163.64     18.09 o
  -8   8   5       19.57       23.03     10.70 o
  -7   8   5       89.86      107.89     25.36 o
  -6   8   5       64.92       78.31     13.24 o
  -5   8   5        2.04        3.93      5.99 o
  -4   8   5      113.70      118.74     11.11 o
  -3   8   5        3.49       -1.21      5.51 o
  -2   8   5      210.19      183.19     12.95 o
  -1   8   5      197.29      177.36     22.01 o
   0   8   5       11.17       13.05      8.16 o
   1   8   5        0.58        2.45      7.77 o
   2   8   5      161.69      161.31     16.60 o
   3   8   5      102.79      104.52     14.86 o
   4   8   5        6.12        1.32      8.37 o
   5   8   5       39.33       38.62     15.03 o
  -9   9   5        1.90       -0.45      8.70 o
  -8   9   5      217.93      191.46     19.13 o
  -7   9   5      403.42      424.46     24.86 o
  -6   9   5      192.27      239.98     19.39 o
  -5   9   5        0.21        1.64      7.31 o
  -4   9   5       23.76       34.65     11.70 o
  -3   9   5       83.77       77.80     12.61 o
  -2   9   5       63.15       73.08     12.78 o
  -1   9   5        0.29        1.74      7.94 o
   0   9   5       79.85       71.95     13.28 o
   1   9   5      294.82      290.95     21.82 o
   2   9   5        0.63        3.33      8.11 o
   3   9   5        2.90        5.98      8.66 o
   4   9   5       17.35       16.77     11.03 o
  -8  10   5       11.72       11.50     12.36 o
  -7  10   5       31.93       27.03     13.75 o
  -6  10   5       27.17       36.33     14.21 o
  -5  10   5       14.93       18.48     12.53 o
  -4  10   5        7.78        2.92      8.07 o
  -3  10   5       39.79       40.16     11.15 o
  -2  10   5       14.30       11.19      9.33 o
  -1  10   5      273.34      279.01     23.70 o
   0  10   5        9.20       14.34      9.52 o
   1  10   5       39.60       49.09     12.89 o
   2  10   5       30.54       25.91     11.30 o
  -5  11   5       78.16       72.93     19.55 o
  -4  11   5       18.59       20.40     13.32 o
  -3  11   5       12.60       15.81      9.76 o
  -2  11   5      199.83      225.32     21.13 o
  -1  11   5       11.18        3.85      9.37 o
  -1 -13   6        2.85        2.71      8.87 o
   0 -13   6        7.23       12.84      9.97 o
   1 -13   6        5.39       10.04      9.27 o
   2 -13   6        3.44       14.87      9.34 o
   3 -13   6        3.14        9.59      9.26 o
  -4 -12   6      128.82      152.83     24.68 o
  -3 -12   6        6.77        6.16     11.94 o
  -2 -12   6       87.07       91.85     19.83 o
  -1 -12   6        6.96       -0.09     10.01 o
   0 -12   6       20.04       21.27     11.66 o
   1 -12   6       44.02       60.74     16.46 o
   2 -12   6       47.36       42.43     14.23 o
   3 -12   6      135.41      163.92     22.28 o
   4 -12   6       28.21       28.25     10.73 o
   5 -12   6       24.95       22.90     10.28 o
   6 -12   6        0.45        5.28      8.88 o
  -5 -11   6       47.86       43.62     16.65 o
  -4 -11   6       35.56       38.67     15.41 o
  -3 -11   6        6.20        3.17     10.22 o
  -2 -11   6       11.35       15.65     12.26 o
  -1 -11   6       20.02       11.52     10.97 o
   0 -11   6        0.31        6.15      9.82 o
   1 -11   6        4.51        5.29      9.69 o
   2 -11   6       11.52        0.46      8.95 o
   3 -11   6        0.13       -7.88      7.88 o
   4 -11   6        1.55       -0.78      8.20 o
   5 -11   6       26.62       35.20      8.72 o
   6 -11   6      193.82      162.53     14.78 o
   7 -11   6        2.12        3.26      7.62 o
  -7 -10   6       12.82        0.00     11.47 o
  -6 -10   6        0.08       10.65     12.12 o
  -5 -10   6        0.46       -8.84      9.58 o
  -4 -10   6      165.87      169.88     25.55 o
  -3 -10   6       46.33       55.34     15.17 o
  -2 -10   6        7.00        6.26      9.69 o
  -1 -10   6      131.46      145.14     19.48 o
   0 -10   6        0.11       -5.71      7.65 o
   1 -10   6        9.95        9.23      9.54 o
   2 -10   6       17.14       19.00      7.63 o
   3 -10   6       94.83       91.86     11.83 o
   4 -10   6      199.63      221.14     22.15 o
   5 -10   6      859.17      837.34     25.93 o
   6 -10   6        0.32        0.22      5.81 o
   7 -10   6       87.76       88.99     10.64 o
   8 -10   6        4.42        6.49      7.05 o
  -8  -9   6        3.29       -5.11     11.12 o
  -7  -9   6        7.62        0.39     11.27 o
  -6  -9   6       71.93       69.22     17.78 o
  -5  -9   6      161.26      188.91     23.07 o
  -4  -9   6      132.15      140.13     20.30 o
  -3  -9   6        3.93        8.22     10.14 o
  -2  -9   6       14.36        9.64     10.39 o
  -1  -9   6       32.28       31.57      7.24 o
   0  -9   6      627.32      645.11     21.99 o
   1  -9   6       39.94       43.84      8.69 o
   2  -9   6      312.84      320.43     17.61 o
   3  -9   6      242.84      273.23     22.38 o
   4  -9   6        9.57       16.22      8.75 o
   5  -9   6       47.42       43.57     10.04 o
   6  -9   6       81.86       61.66      9.89 o
   7  -9   6       25.01       32.94      8.39 o
   8  -9   6        2.30        5.18      6.63 o
   9  -9   6       68.08       61.66     13.70 o
  -9  -8   6        0.07        2.34     11.87 o
  -8  -8   6        0.86       -4.78     10.41 o
  -7  -8   6      117.64      136.06     21.58 o
  -6  -8   6      107.04      115.02     19.25 o
  -5  -8   6      239.34      184.40     15.12 o
  -4  -8   6      154.95      151.84     13.24 o
  -3  -8   6       39.84       47.21      8.93 o
  -2  -8   6      313.05      296.44     15.78 o
  -1  -8   6      259.15      238.56     14.44 o
   0  -8   6      491.55      461.09     18.65 o
   1  -8   6      362.78      327.51     16.61 o
   2  -8   6      413.25      400.85     18.60 o
   3  -8   6      229.70      242.36     15.67 o
   4  -8   6        3.93        4.38      5.97 o
   5  -8   6       56.54       89.36     11.68 o
   6  -8   6      123.81      116.43     11.78 o
   7  -8   6       10.01       10.34      6.60 o
   8  -8   6        6.48       14.74      7.48 o
   9  -8   6       19.35       12.76      9.46 o
 -10  -7   6       16.02        6.99     12.81 o
  -9  -7   6       61.68       68.39     18.24 o
  -8  -7   6       62.54       68.81     13.20 o
  -7  -7   6       34.91       27.37     10.12 o
  -6  -7   6      159.34      127.59     13.76 o
  -5  -7   6        5.54        9.97      8.14 o
  -4  -7   6      341.17      330.87     17.93 o
  -3  -7   6      507.88      474.53     19.48 o
  -2  -7   6      123.61      117.97     11.11 o
  -1  -7   6      378.92      366.47     16.57 o
   0  -7   6      200.11      226.29     16.29 o
   1  -7   6        1.37        1.45      5.05 o
   2  -7   6       23.63       34.37      7.50 o
   3  -7   6      299.09      242.78     33.01 o
   4  -7   6       47.28       15.74     20.20 o
   5  -7   6       28.48       15.52     18.58 o
   6  -7   6        1.35        2.37      6.50 o
   7  -7   6        5.39       -1.58      6.91 o
   8  -7   6        6.72        2.88      6.47 o
   9  -7   6       15.99        3.30      8.37 o
  10  -7   6        7.94       12.28     10.27 o
 -10  -6   6       17.43       21.55     14.66 o
  -9  -6   6       54.76       62.22     13.16 o
  -8  -6   6       99.39       86.07     13.39 o
  -7  -6   6       48.28       32.50      9.96 o
  -6  -6   6      254.46      254.46     17.44 o
  -5  -6   6      129.87      118.94     13.17 o
  -4  -6   6      145.29      125.03     12.16 o
  -3  -6   6        6.43       -5.74      5.74 o
  -2  -6   6      135.13      133.27     11.11 o
  -1  -6   6      345.75      383.99     16.24 o
   0  -6   6        8.88       18.48      6.03 o
   1  -6   6      120.19       48.59     42.83 o
   2  -6   6      425.83      394.59     20.27 o
   3  -6   6      208.21      179.79     13.36 o
   4  -6   6        0.24        0.52      5.00 o
   5  -6   6      202.37      190.68     14.47 o
   6  -6   6       19.17        3.26      6.86 o
   7  -6   6       36.24       49.10     10.75 o
   8  -6   6       46.13       40.93      9.45 o
   9  -6   6       99.92      121.76     13.69 o
  10  -6   6      108.34      153.53     18.07 o
 -11  -5   6       10.78       11.98     11.09 o
 -10  -5   6      186.27      168.65     17.94 o
  -9  -5   6      289.73      243.75     19.15 o
  -8  -5   6      101.02      127.66     14.78 o
  -7  -5   6      724.33      714.59     36.78 o
  -6  -5   6      109.71       90.27     12.07 o
  -5  -5   6       55.62       53.67      9.99 o
  -4  -5   6      123.85      123.78     11.61 o
  -3  -5   6      390.85      435.60     17.71 o
  -2  -5   6      171.21      135.01     10.61 o
  -1  -5   6        1.31        4.51      4.63 o
   0  -5   6      106.71       72.47      7.80 o
   1  -5   6      262.50      248.06     12.40 o
   2  -5   6      481.11      492.33     25.63 o
   3  -5   6       16.41       22.39      5.99 o
   4  -5   6      220.11      216.62     13.94 o
   5  -5   6     1297.73     1225.67     30.60 o
   6  -5   6        0.19        2.33      6.69 o
   7  -5   6      104.00      117.88     13.47 o
   8  -5   6      217.98      221.75     18.00 o
   9  -5   6       11.85        6.65      7.14 o
  10  -5   6        8.02        6.55      9.47 o
 -11  -4   6        5.25       13.57     13.17 o
 -10  -4   6        9.56        6.22      9.07 o
  -9  -4   6       54.00       64.79     12.59 o
  -8  -4   6       66.48       91.15     12.56 o
  -7  -4   6     1220.63     1147.86     32.30 o
  -6  -4   6      155.44      162.16     14.03 o
  -5  -4   6      390.94      397.08     21.69 o
  -4  -4   6      895.58      850.85     23.80 o
  -3  -4   6      308.44      299.75     14.45 o
  -2  -4   6      287.18      302.84     13.75 o
  -1  -4   6       44.80       57.41      7.24 o
   0  -4   6       57.37       57.56      8.34 o
   1  -4   6      104.54      116.50      8.33 o
   2  -4   6      281.87      289.29     13.03 o
   3  -4   6       56.80       51.79      7.42 o
   4  -4   6      276.76      246.75     15.57 o
   5  -4   6       39.97       40.76      8.47 o
   6  -4   6      581.22      560.85     26.58 o
   7  -4   6      247.93      246.52     17.22 o
   8  -4   6        6.08       10.52      8.21 o
   9  -4   6       16.98       12.32      8.01 o
  10  -4   6      146.03      165.99     18.63 o
 -12  -3   6        5.71        7.66     13.29 o
 -11  -3   6       22.71       12.44     13.24 o
 -10  -3   6        7.29       14.19      8.99 o
  -9  -3   6        6.98        5.89      8.21 o
  -8  -3   6       12.86       17.93      8.72 o
  -7  -3   6        0.29       -4.58      7.27 o
  -6  -3   6      937.57      873.48     25.70 o
  -5  -3   6     1053.60     1062.64     47.89 o
  -4  -3   6       55.66       45.76      7.75 o
  -3  -3   6      313.50      349.67     14.68 o
  -2  -3   6      217.18      174.15     10.70 o
  -1  -3   6      757.06      708.86     17.41 o
   0  -3   6       10.56        5.04      3.17 o
   1  -3   6       35.00       40.76      3.92 o
   2  -3   6      612.07      552.84     14.24 o
   3  -3   6        4.52       -0.07      4.23 o
   4  -3   6       98.95      114.82      9.95 o
   5  -3   6       24.18       25.36      7.66 o
   6  -3   6      433.47      424.37     19.85 o
   7  -3   6        0.19       -0.87      6.89 o
   8  -3   6        7.31        5.41      8.10 o
   9  -3   6      128.39      155.88     15.03 o
  10  -3   6       47.85       44.01     14.94 o
 -12  -2   6        0.59        0.18     13.33 o
 -11  -2   6       18.40       14.33     13.17 o
 -10  -2   6      119.40      125.12     19.96 o
  -9  -2   6        2.57        2.78      6.97 o
  -8  -2   6       50.16       57.64     10.67 o
  -7  -2   6      333.87      327.24     17.69 o
  -6  -2   6      241.29      238.48     19.47 o
  -5  -2   6       99.49       90.84      9.45 o
  -4  -2   6        9.31        6.97      5.29 o
  -3  -2   6     3672.66     3485.32     89.92 o
  -2  -2   6      739.42      675.33     17.41 o
  -1  -2   6     1145.91     1140.42     18.75 o
   0  -2   6     3564.80     3593.92    112.75 o
   1  -2   6      402.59      417.89     27.78 o
   2  -2   6     1193.23     1195.26     84.01 o
   3  -2   6      419.09      422.81     20.53 o
   4  -2   6        0.37       -4.22      4.79 o
   5  -2   6      190.43      177.24     13.39 o
   6  -2   6      136.89      135.25     14.71 o
   7  -2   6       18.87        8.85      8.07 o
   8  -2   6       26.78       29.41     10.01 o
   9  -2   6       19.51       17.72      8.63 o
  10  -2   6        4.50       -1.73      9.74 o
 -12  -1   6       72.86       70.32     19.57 o
 -11  -1   6      151.70      161.20     23.26 o
 -10  -1   6        2.07        0.75     11.02 o
  -9  -1   6      255.16      232.26     17.87 o
  -8  -1   6       56.14       72.06     10.24 o
  -7  -1   6       55.20       67.00     12.89 o
  -6  -1   6       31.50       25.63      7.12 o
  -5  -1   6      726.82      725.17     21.36 o
  -4  -1   6     1408.73     1431.10     26.15 o
  -3  -1   6      494.30      306.51    180.92 o
  -2  -1   6     1178.45     1163.70     34.88 o
  -1  -1   6     3511.46     3734.44    118.52 o
   0  -1   6     1000.61      992.66     43.17 o
   1  -1   6       78.06       81.99     12.87 o
   2  -1   6      735.00      719.89     26.69 o
   3  -1   6      331.43      290.39     12.05 o
   4  -1   6      684.80      649.45     39.63 o
   5  -1   6        6.78        8.94      6.90 o
   6  -1   6       57.26       61.29     10.88 o
   7  -1   6       34.44       19.49      8.77 o
   8  -1   6        5.22        6.76      8.10 o
   9  -1   6       17.76       18.44      8.68 o
  10  -1   6       94.65       95.68     20.17 o
 -12   0   6        0.04       -6.25     13.80 o
 -11   0   6       13.83       13.93     12.45 o
 -10   0   6       31.98       23.57     13.71 o
  -9   0   6      607.21      532.17     32.24 o
  -8   0   6       58.82       68.28      8.92 o
  -7   0   6      230.26      223.22     12.26 o
  -6   0   6      100.28       91.89      8.66 o
  -5   0   6      223.96      226.82     11.52 o
  -4   0   6       12.69       15.90      5.21 o
  -3   0   6        7.74        0.54      3.16 o
  -2   0   6     2290.80     2317.94     43.88 o
  -1   0   6      588.46      606.64     25.90 o
   0   0   6      103.61      104.14      4.63 o
   1   0   6     2475.46     2536.81     67.90 o
   2   0   6       13.16       31.27      3.84 o
   3   0   6       34.32       55.64      7.17 o
   4   0   6        1.57        1.98      5.77 o
   5   0   6        0.20       -0.87      6.17 o
   6   0   6        5.33        6.65      7.62 o
   7   0   6       38.58       36.96     10.07 o
   8   0   6      199.37      232.44     18.92 o
   9   0   6       69.19       79.76     12.52 o
  10   0   6        0.02       -3.53     10.98 o
 -12   1   6       22.09       11.33     12.56 o
 -11   1   6      587.08      580.59     37.40 o
 -10   1   6      797.80      773.72     39.75 o
  -9   1   6        4.98       11.65     13.05 o
  -8   1   6      646.41      597.54     32.09 o
  -7   1   6       13.71        6.27      9.60 o
  -6   1   6        0.02        0.05      3.50 o
  -5   1   6      187.05      198.65      9.12 o
  -4   1   6      273.15      284.73     13.24 o
  -3   1   6     2887.97     3019.90     81.26 o
  -2   1   6      453.64      500.51     13.57 o
  -1   1   6      896.69      958.90     30.65 o
   0   1   6      213.89      214.65     10.48 o
   1   1   6      511.04      495.59     10.80 o
   2   1   6        1.50        1.01      4.03 o
   3   1   6        6.27        5.73      5.24 o
   4   1   6      165.48      148.93     12.37 o
   5   1   6      169.92      153.33     13.83 o
   6   1   6       28.44       25.82      8.95 o
   7   1   6      173.76      165.10     15.99 o
   8   1   6       18.76       24.93     10.33 o
   9   1   6        5.31       11.36      8.79 o
 -12   2   6       32.71       46.06     17.01 o
 -11   2   6       28.94        8.00     12.61 o
 -10   2   6      173.06      172.50     22.47 o
  -9   2   6      148.88      143.77     19.73 o
  -8   2   6        7.18        3.31     15.94 o
  -7   2   6       47.26       47.16     10.07 o
  -6   2   6       89.03       69.60     10.19 o
  -5   2   6      855.22      827.04     17.10 o
  -4   2   6       33.76       28.48      5.20 o
  -3   2   6        0.01       -0.19      3.83 o
  -2   2   6      514.19      545.23     17.36 o
  -1   2   6      900.95      892.20     29.01 o
   0   2   6       31.99       34.17      5.33 o
   1   2   6        1.52        6.11      4.08 o
   2   2   6      507.25      475.81     14.95 o
   3   2   6      295.45      285.84     13.81 o
   4   2   6      408.81      373.16     18.34 o
   5   2   6        1.86       -1.80      6.99 o
   6   2   6       27.78       34.10      9.61 o
   7   2   6       75.90       71.36     12.48 o
   8   2   6      124.89      128.11     16.13 o
   9   2   6       75.40       77.88     15.26 o
 -12   3   6       16.85       -6.79     23.68 o
 -11   3   6        0.13        2.95     11.80 o
 -10   3   6      108.79       74.28     17.33 o
  -9   3   6       29.05       39.14     10.61 o
  -8   3   6      141.93      141.88     14.86 o
  -7   3   6      408.84      358.84     20.15 o
  -6   3   6        2.24        0.82      6.69 o
  -5   3   6       28.08       35.08      5.64 o
  -4   3   6      327.78      339.70     12.79 o
  -3   3   6      120.85      115.25      8.36 o
  -2   3   6       77.72       80.83      7.55 o
  -1   3   6        8.18        8.97      4.74 o
   0   3   6      210.32      240.30     11.63 o
   1   3   6      849.74      807.87     19.57 o
   2   3   6      277.65      251.31     12.47 o
   3   3   6       23.58       11.76      6.81 o
   4   3   6        2.29        2.52      5.64 o
   5   3   6        3.37        7.00      5.63 o
   6   3   6      295.75      308.75     19.69 o
   7   3   6       41.64       53.99     12.04 o
   8   3   6       59.63       75.76     12.04 o
 -12   4   6       81.72       70.47     19.77 o
 -11   4   6       41.80       70.99     18.56 o
 -10   4   6        0.02        9.11      8.82 o
  -9   4   6        1.32        0.33      8.16 o
  -8   4   6      340.01      324.73     20.51 o
  -7   4   6        5.23        9.60      8.84 o
  -6   4   6       87.45       77.92     11.90 o
  -5   4   6       10.98       12.72      5.16 o
  -4   4   6      431.75      418.00     14.83 o
  -3   4   6      431.29      419.28     15.22 o
  -2   4   6      218.76      222.51     11.88 o
  -1   4   6      740.39      716.23     27.45 o
   0   4   6      429.58      399.33     17.47 o
   1   4   6      499.20      473.43     16.62 o
   2   4   6      124.03      121.53     10.26 o
   3   4   6        2.81        8.55      6.33 o
   4   4   6      159.02      161.49     11.93 o
   5   4   6       31.23       36.31      7.85 o
   6   4   6       56.00       69.30     16.19 o
   7   4   6       54.52       66.06     12.99 o
   8   4   6        9.90        6.54      7.65 o
 -11   5   6        0.70        2.68      8.94 o
 -10   5   6       29.08       49.97     12.36 o
  -9   5   6       33.44       25.67     10.15 o
  -8   5   6       83.74       76.05     12.87 o
  -7   5   6      363.98      345.57     20.91 o
  -6   5   6      581.62      568.85     24.64 o
  -5   5   6      385.91      393.50     21.24 o
  -4   5   6       17.17       10.67      6.21 o
  -3   5   6      553.94      553.69     35.69 o
  -2   5   6       94.54      106.68      9.81 o
  -1   5   6       63.02       63.19      8.38 o
   0   5   6      130.46      139.21     10.73 o
   1   5   6      230.26      209.26     12.90 o
   2   5   6      313.88      310.42     15.31 o
   3   5   6       49.91       61.01      8.95 o
   4   5   6      109.61      103.80     10.88 o
   5   5   6      117.81      109.33     11.56 o
   6   5   6       46.47       48.51     11.85 o
   7   5   6        7.49        8.92      7.65 o
 -11   6   6        0.62       12.71     10.28 o
 -10   6   6       55.20       53.71     13.11 o
  -9   6   6       37.54       35.97     11.66 o
  -8   6   6        2.42        3.97      8.40 o
  -7   6   6      308.90      301.36     20.25 o
  -6   6   6      413.13      376.41     21.60 o
  -5   6   6       65.66       81.05      9.18 o
  -4   6   6      169.08      168.37     12.13 o
  -3   6   6      784.82      752.03     25.46 o
  -2   6   6      355.46      366.38     16.23 o
  -1   6   6        4.33        6.03      5.98 o
   0   6   6       81.69       86.12      9.70 o
   1   6   6      285.59      262.02     14.59 o
   2   6   6      107.86      102.51     10.60 o
   3   6   6      214.78      201.24     14.03 o
   4   6   6        0.01        1.86      5.18 o
   5   6   6      177.37      187.86     17.32 o
   6   6   6        6.28       14.44     11.82 o
 -10   7   6        0.28        0.59      9.08 o
  -9   7   6      141.48      167.09     18.48 o
  -8   7   6        5.71        7.91      9.34 o
  -7   7   6        5.17       10.00      8.91 o
  -6   7   6     1091.82     1070.21     34.67 o
  -5   7   6      795.38      801.14     23.08 o
  -4   7   6      228.35      211.33     13.51 o
  -3   7   6        4.74       -0.63      5.56 o
  -2   7   6       15.85        9.41      6.38 o
  -1   7   6      208.43      196.69     13.10 o
   0   7   6       18.90       20.43      7.07 o
   1   7   6        2.83        4.19      5.77 o
   2   7   6      283.97      243.72     19.11 o
   3   7   6      220.37      233.13     19.26 o
   4   7   6       79.42      110.74     14.98 o
   5   7   6        5.87       23.32     12.88 o
 -10   8   6        3.51       -5.23      9.40 o
  -9   8   6       73.11       77.41     15.78 o
  -8   8   6       30.07       29.40     11.56 o
  -7   8   6       44.73       54.62     12.66 o
  -6   8   6        0.02       -6.36      6.36 o
  -5   8   6       52.70       58.81     11.84 o
  -4   8   6        7.40        9.93      6.68 o
  -3   8   6        6.09        9.79      6.51 o
  -2   8   6       30.39       24.59      7.49 o
  -1   8   6       82.26       98.32     13.74 o
   0   8   6       87.01       75.92     12.95 o
   1   8   6       34.35       47.17     11.75 o
   2   8   6      106.89      109.06     15.60 o
   3   8   6      210.22      218.09     23.80 o
   4   8   6        1.73        6.46      9.21 o
  -9   9   6       61.82       58.57     14.82 o
  -8   9   6      122.33      126.22     17.61 o
  -7   9   6       29.55       19.65     12.87 o
  -6   9   6       45.93       52.83     12.33 o
  -5   9   6       36.07       33.18     13.83 o
  -4   9   6        7.76        1.23      7.15 o
  -3   9   6       34.53       30.63     10.35 o
  -2   9   6       25.64       22.77      9.84 o
  -1   9   6       70.00       44.07     11.87 o
   0   9   6      251.29      287.56     25.63 o
   1   9   6       15.94       19.83     10.25 o
   2   9   6        0.06        4.02      8.63 o
   3   9   6        3.39       -2.69      8.88 o
  -7  10   6        9.53        8.34     11.60 o
  -6  10   6       28.94       35.57     14.69 o
  -5  10   6       35.21       32.48     14.41 o
  -4  10   6      168.95      231.73     26.37 o
  -3  10   6       14.18       13.77      9.31 o
  -2  10   6       67.70       69.61     13.87 o
  -1  10   6       14.26       17.51     10.07 o
   0  10   6        6.12       14.24      9.86 o
   1  10   6        1.08       -2.44      8.50 o
   0 -13   7      111.60      115.35     21.61 o
   1 -13   7        0.35        1.50     10.09 o
   2 -13   7       40.94       43.74     16.10 o
  -4 -12   7        7.03      -10.07     10.07 o
  -3 -12   7        1.05       17.37     12.70 o
  -2 -12   7       71.37       87.39     19.51 o
  -1 -12   7       26.11       42.18     15.25 o
   0 -12   7        6.44       14.42     11.94 o
   1 -12   7       13.01       16.83     11.53 o
   2 -12   7       10.81       17.98     12.06 o
   3 -12   7        1.62        1.41      9.43 o
   4 -12   7       32.49       31.80     13.27 o
   5 -12   7        8.87       20.28     10.19 o
  -5 -11   7       13.46        6.99     12.12 o
  -4 -11   7        3.43       -9.47      9.47 o
  -3 -11   7      197.00      211.23     25.50 o
  -2 -11   7       12.59       12.88     11.51 o
  -1 -11   7      129.31      134.04     20.43 o
   0 -11   7       39.87       36.01     13.31 o
   1 -11   7      272.72      258.26     25.18 o
   2 -11   7       33.33       29.63     12.64 o
   3 -11   7        0.63       -4.08      8.46 o
   4 -11   7        8.70       18.96      8.59 o
   5 -11   7      140.85      170.72     14.33 o
   6 -11   7        9.70       14.64      7.45 o
  -7 -10   7       31.27       43.46     16.61 o
  -6 -10   7       53.43       28.68     16.13 o
  -5 -10   7       38.99       47.00     16.02 o
  -4 -10   7      277.44      268.66     27.32 o
  -3 -10   7       20.36       29.62     12.92 o
  -2 -10   7      135.46      121.73     19.04 o
  -1 -10   7      292.78      288.92     24.66 o
   0 -10   7       78.70       89.48     16.32 o
   1 -10   7      124.34      138.70     13.28 o
   2 -10   7        1.34        0.72      6.07 o
   3 -10   7       11.48        9.25      7.19 o
   4 -10   7       13.25        7.21      7.12 o
   5 -10   7       49.87       54.05     11.27 o
   6 -10   7        7.26        7.01      6.49 o
   7 -10   7      150.00      177.92     15.32 o
  -8  -9   7        6.91       -2.86     12.19 o
  -7  -9   7        9.08       20.90     14.15 o
  -6  -9   7        7.70        6.36     12.19 o
  -5  -9   7        5.85       -2.27      9.73 o
  -4  -9   7       70.65       64.43     16.52 o
  -3  -9   7       28.65       28.22     12.32 o
  -2  -9   7     1188.01     1152.47     36.99 o
  -1  -9   7      123.38      117.41     11.71 o
   0  -9   7       19.17       18.42      7.14 o
   1  -9   7      315.30      318.87     17.60 o
   2  -9   7       57.61       63.43     10.15 o
   3  -9   7        9.75        5.25      6.27 o
   4  -9   7       93.26      101.24     12.43 o
   5  -9   7       34.43       42.25     10.02 o
   6  -9   7       95.39      112.07     12.53 o
   7  -9   7       32.48       36.02      9.03 o
   8  -9   7        5.09        9.93      8.40 o
  -9  -8   7        0.01       16.88     14.10 o
  -8  -8   7       89.45       88.96     31.89 o
  -7  -8   7       41.78       32.14     14.92 o
  -6  -8   7      218.38      211.21     17.62 o
  -5  -8   7      131.89      109.55     12.74 o
  -4  -8   7       43.38       28.05      8.87 o
  -3  -8   7      278.13      250.62     18.55 o
  -2  -8   7      167.02      166.77     13.75 o
  -1  -8   7      109.56      109.45     11.56 o
   0  -8   7      217.30      224.14     14.89 o
   1  -8   7       22.31       27.77      7.84 o
   2  -8   7      107.52      112.15     11.87 o
   3  -8   7      202.24       87.82     72.66 o
   4  -8   7       34.29       41.06      8.76 o
   5  -8   7        3.18        7.21      6.68 o
   6  -8   7        0.01        1.96      6.88 o
   7  -8   7       14.64        9.08      8.31 o
   8  -8   7        1.80       -1.78      6.72 o
   9  -8   7       10.41       17.55     12.26 o
  -9  -7   7       28.30       23.19     10.95 o
  -8  -7   7      417.49      442.04     24.91 o
  -7  -7   7      111.80      102.84     14.12 o
  -6  -7   7       30.74       32.23      9.76 o
  -5  -7   7        2.81        2.21      7.44 o
  -4  -7   7       42.79       43.09      9.74 o
  -3  -7   7       34.65       29.73      8.75 o
  -2  -7   7       27.43       23.85      7.70 o
  -1  -7   7      195.73      210.53     14.04 o
   0  -7   7      676.39      637.79     26.67 o
   1  -7   7      263.14      158.44     83.13 o
   2  -7   7      427.28      376.60     23.50 o
   3  -7   7        0.22        1.41      5.44 o
   4  -7   7        0.63        1.99      5.45 o
   5  -7   7        3.43        8.66      6.75 o
   6  -7   7       59.28       48.78     10.61 o
   7  -7   7      281.35      310.54     19.90 o
   8  -7   7      162.40      186.92     15.75 o
   9  -7   7        1.02       -0.31      8.00 o
 -10  -6   7      154.74      181.64     19.16 o
  -9  -6   7      255.93      288.53     21.45 o
  -8  -6   7        9.28       16.10      9.67 o
  -7  -6   7      591.97      524.84     30.53 o
  -6  -6   7       76.28       76.81     12.20 o
  -5  -6   7        0.01       -4.91      7.22 o
  -4  -6   7        0.29       -0.69      6.78 o
  -3  -6   7      348.95      353.28     17.46 o
  -2  -6   7      371.37      336.19     16.53 o
  -1  -6   7      388.57      379.00     16.65 o
   0  -6   7      299.41      312.13     26.01 o
   1  -6   7      189.42      201.36     19.51 o
   2  -6   7       35.56       31.52      9.80 o
   3  -6   7      100.84      106.73     10.48 o
   4  -6   7       22.16       12.35      7.76 o
   5  -6   7       11.09        6.24      7.14 o
   6  -6   7       75.11      105.33     12.57 o
   7  -6   7      208.36      184.43     16.57 o
   8  -6   7       36.99       31.20     10.47 o
   9  -6   7        8.93        1.96      8.45 o
 -11  -5   7      165.19      217.97     26.84 o
 -10  -5   7       22.85       37.72     11.88 o
  -9  -5   7        7.81       -0.07      8.42 o
  -8  -5   7       16.18       22.03      9.78 o
  -7  -5   7        2.57       -0.04      8.36 o
  -6  -5   7      227.81      235.44     17.23 o
  -5  -5   7      485.11      490.41     21.57 o
  -4  -5   7      279.44      246.82     15.66 o
  -3  -5   7       94.10       83.47      9.93 o
  -2  -5   7       99.93       95.14      9.78 o
  -1  -5   7       52.67       60.46      7.97 o
   0  -5   7      222.86      240.49     12.73 o
   1  -5   7      746.63      761.05     47.00 o
   2  -5   7       13.68       16.74      5.49 o
   3  -5   7       40.42       46.41      7.52 o
   4  -5   7      746.99      708.77     22.62 o
   5  -5   7       47.61       42.80     10.26 o
   6  -5   7       34.10       26.59      8.70 o
   7  -5   7      197.02      200.19     16.46 o
   8  -5   7      221.55      234.83     18.85 o
   9  -5   7        3.72        4.43      8.83 o
 -11  -4   7        1.01        4.41     12.14 o
 -10  -4   7        5.55        9.54      9.41 o
  -9  -4   7      357.44      337.76     21.52 o
  -8  -4   7      122.37      133.08     14.64 o
  -7  -4   7       25.81       23.60      9.60 o
  -6  -4   7      201.37      201.35     15.63 o
  -5  -4   7      878.78      803.99     25.24 o
  -4  -4   7      242.23      234.77     14.94 o
  -3  -4   7       30.48       41.40      7.82 o
  -2  -4   7       73.33       90.20      9.70 o
  -1  -4   7      982.63      966.77     22.41 o
   0  -4   7       73.11       68.94      7.23 o
   1  -4   7       86.51       90.35      7.86 o
   2  -4   7      730.21      756.36     21.88 o
   3  -4   7     1342.92     1283.65     37.31 o
   4  -4   7       21.79       18.27      6.60 o
   5  -4   7       10.90        8.26      6.89 o
   6  -4   7       97.03      101.03     12.10 o
   7  -4   7       50.84       57.83     11.13 o
   8  -4   7        0.37       -5.27      7.29 o
   9  -4   7       71.64       57.55     13.56 o
  10  -4   7       44.24       37.48     12.59 o
 -11  -3   7       70.81      111.45     20.96 o
 -10  -3   7       92.05       93.55     18.84 o
  -9  -3   7        1.69       -1.19      7.64 o
  -8  -3   7      556.89      555.06     40.90 o
  -7  -3   7        0.36        6.87      8.18 o
  -6  -3   7      507.20      480.37     20.78 o
  -5  -3   7        8.46        7.67      6.97 o
  -4  -3   7       12.17       16.74      6.73 o
  -3  -3   7      161.88       74.55     60.58 o
  -2  -3   7      301.99      266.15     12.86 o
  -1  -3   7       26.00       31.98      5.90 o
   0  -3   7        7.76        9.84      3.28 o
   1  -3   7      307.42      323.21     11.45 o
   2  -3   7       18.58       20.92      3.27 o
   3  -3   7        0.75        1.17      3.28 o
   4  -3   7       31.99       29.69      7.23 o
   5  -3   7      268.42      237.63     15.65 o
   6  -3   7      102.07      101.03     12.56 o
   7  -3   7       42.58       33.14      9.85 o
   8  -3   7       39.38       23.12     12.64 o
   9  -3   7       56.33       52.88     16.97 o
  10  -3   7       60.19       75.28     19.41 o
 -12  -2   7       18.73       19.92     14.56 o
 -11  -2   7      162.67      171.14     26.95 o
 -10  -2   7       10.84        5.68     11.80 o
  -9  -2   7        3.33       -1.35      7.68 o
  -8  -2   7      120.27      107.03     12.56 o
  -7  -2   7     3192.51     3061.40     68.50 o
  -6  -2   7      444.44      454.14     22.88 o
  -5  -2   7       30.81       29.84      7.73 o
  -4  -2   7      318.20      324.39     14.99 o
  -3  -2   7      787.61      749.91     20.27 o
  -2  -2   7      776.85      742.67     27.97 o
  -1  -2   7       82.46       82.90      5.95 o
   0  -2   7     2800.04     2753.29    253.60 o
   1  -2   7     1653.53     1623.29     87.08 o
   2  -2   7        7.33        7.48      7.56 o
   3  -2   7      703.83      717.00     20.02 o
   4  -2   7      447.20      424.57     17.24 o
   5  -2   7       13.99       12.65      7.43 o
   6  -2   7       21.62       19.72      8.31 o
   7  -2   7       24.79       14.15      8.58 o
   8  -2   7       24.88       48.90     15.31 o
   9  -2   7      173.76      179.07     24.10 o
 -12  -1   7       51.12       61.83     18.92 o
 -11  -1   7      116.94      117.04     21.65 o
 -10  -1   7       14.06        7.46     12.20 o
  -9  -1   7      827.81      771.87     37.96 o
  -8  -1   7     1174.22     1162.32     29.25 o
  -7  -1   7      281.13      287.40     15.69 o
  -6  -1   7       14.82       15.80      6.81 o
  -5  -1   7      601.43      592.97     24.56 o
  -4  -1   7       13.10       14.02      5.84 o
  -3  -1   7      632.43      630.66     19.42 o
  -2  -1   7      752.76      781.68     28.26 o
  -1  -1   7      821.77      871.15     31.14 o
   0  -1   7      704.40      704.39     42.61 o
   1  -1   7      192.75      193.96     16.26 o
   2  -1   7      112.41       99.60     13.04 o
   3  -1   7       29.81       24.91      3.77 o
   4  -1   7       63.29       65.68      8.73 o
   5  -1   7       49.58       42.14      9.05 o
   6  -1   7      230.48      226.51     16.13 o
   7  -1   7       58.88       54.66     11.23 o
   8  -1   7        0.03        8.16     10.67 o
   9  -1   7        6.63        0.72     10.74 o
 -12   0   7        1.79       -5.78     12.05 o
 -11   0   7        0.61       -2.41     11.83 o
 -10   0   7        0.52        1.56     11.42 o
  -9   0   7       15.64        6.90     11.20 o
  -8   0   7      451.40      406.14     28.74 o
  -7   0   7       30.55       30.81      7.21 o
  -6   0   7      114.99      122.52     10.34 o
  -5   0   7        3.28        2.81      4.85 o
  -4   0   7        3.79       -2.43      4.29 o
  -3   0   7      121.50      113.96      8.90 o
  -2   0   7       68.84       63.72      6.97 o
  -1   0   7      682.24      668.58     25.65 o
   0   0   7      833.85      814.60     26.35 o
   1   0   7       38.81       42.98      9.69 o
   2   0   7      584.48      635.76     11.32 o
   3   0   7       79.28       75.94      6.08 o
   4   0   7      651.04      645.02     32.79 o
   5   0   7      537.97      505.61     20.79 o
   6   0   7      140.03      133.12     13.67 o
   7   0   7       35.07       21.91      9.47 o
   8   0   7       58.49       70.96     17.73 o
   9   0   7       15.84       15.88     10.04 o
 -12   1   7        0.24       -1.51     12.03 o
 -11   1   7       94.60       79.20     26.48 o
 -10   1   7       91.09       68.06     17.44 o
  -9   1   7        6.31        0.09     10.48 o
  -8   1   7      343.01      322.72     25.32 o
  -7   1   7      220.97      199.09     27.69 o
  -6   1   7       69.88       75.01      7.87 o
  -5   1   7       15.60       30.63      6.36 o
  -4   1   7      524.49      481.99     14.74 o
  -3   1   7        2.42        4.80      4.17 o
  -2   1   7        0.04       -1.96      3.58 o
  -1   1   7        0.08       -3.02      3.42 o
   0   1   7     2072.39     2040.31     53.81 o
   1   1   7       14.20       13.30      3.85 o
   2   1   7        0.79        0.14      4.36 o
   3   1   7       26.51       26.48      7.16 o
   4   1   7      124.52      125.03     11.83 o
   5   1   7      239.01      213.39     15.50 o
   6   1   7       32.41       36.01      9.41 o
   7   1   7       78.10       80.24     12.90 o
   8   1   7      303.88      317.08     29.50 o
   9   1   7        8.78       11.98     10.03 o
 -12   2   7       53.19       93.82     21.49 o
 -11   2   7      110.52      103.10     20.93 o
 -10   2   7      178.26      194.16     25.27 o
  -9   2   7      615.45      602.60     34.53 o
  -8   2   7       33.48       19.39     11.70 o
  -7   2   7        1.98       -5.71      7.64 o
  -6   2   7      264.53      271.24     17.65 o
  -5   2   7       59.94       80.54      7.51 o
  -4   2   7        5.88       -1.71      4.20 o
  -3   2   7      147.19      135.31     19.37 o
  -2   2   7      373.43      337.35     17.54 o
  -1   2   7     1423.18     1415.60     37.71 o
   0   2   7       11.74       10.33      4.56 o
   1   2   7      220.57      218.57     11.04 o
   2   2   7       17.97       11.08      5.25 o
   3   2   7        6.75        3.22      3.33 o
   4   2   7       40.59       42.65      9.06 o
   5   2   7       52.69       60.23     10.64 o
   6   2   7      323.42      325.47     20.10 o
   7   2   7      123.57      142.99     21.11 o
   8   2   7       25.72        8.09     15.94 o
 -12   3   7       61.07       82.44     21.05 o
 -11   3   7       40.09       32.07     15.68 o
 -10   3   7      120.74      115.36     20.33 o
  -9   3   7       93.72       86.30     17.47 o
  -8   3   7      168.67      167.74     16.05 o
  -7   3   7        7.82       10.69      8.75 o
  -6   3   7      116.77      110.20     12.65 o
  -5   3   7      184.93      189.74     10.75 o
  -4   3   7      316.15      310.62     13.39 o
  -3   3   7      696.15      689.45     18.79 o
  -2   3   7      537.77      547.59     17.76 o
  -1   3   7       82.84       78.18      8.16 o
   0   3   7      473.24      477.65     17.33 o
   1   3   7       50.78       43.74      7.16 o
   2   3   7      513.51      517.31     17.46 o
   3   3   7      367.73      313.87     42.19 o
   4   3   7      101.50      101.04     10.02 o
   5   3   7       34.57       44.88     10.06 o
   6   3   7        0.50       -2.41      7.43 o
   7   3   7       61.98       55.62     16.33 o
   8   3   7        0.17       -3.77     11.24 o
 -12   4   7       41.04       24.55     15.67 o
 -11   4   7       12.68       11.38     13.11 o
 -10   4   7       52.88       55.43     12.94 o
  -9   4   7        0.01       -7.34      7.34 o
  -8   4   7       48.76       60.85     12.42 o
  -7   4   7      212.78      185.25     16.94 o
  -6   4   7       49.51       50.16     14.15 o
  -5   4   7      103.34       96.29     10.54 o
  -4   4   7      209.83      184.03     13.64 o
  -3   4   7      304.32      313.03     14.40 o
  -2   4   7      120.09      131.42     10.33 o
  -1   4   7      561.60      555.95     18.15 o
   0   4   7      545.81      532.25     17.91 o
   1   4   7        3.10        9.44      5.89 o
   2   4   7      139.20      147.46     11.33 o
   3   4   7      289.21      255.21     14.31 o
   4   4   7      229.52      207.85     13.64 o
   5   4   7       16.25       16.39      7.06 o
   6   4   7       58.33       80.23     13.15 o
   7   4   7      183.54      195.35     24.80 o
 -11   5   7        1.30        0.17      9.10 o
 -10   5   7      149.51      151.11     20.03 o
  -9   5   7       17.74       28.67     10.64 o
  -8   5   7      235.19      262.20     20.20 o
  -7   5   7       53.22       43.48     11.22 o
  -6   5   7       60.94       72.74     12.47 o
  -5   5   7      254.04      258.79     13.99 o
  -4   5   7       14.56       15.60      6.89 o
  -3   5   7     1804.91     1765.45     51.76 o
  -2   5   7     1744.63     1734.27     32.01 o
  -1   5   7      159.64      180.68     12.37 o
   0   5   7       14.81       16.93      6.73 o
   1   5   7       79.65       79.28      9.47 o
   2   5   7       61.70       56.56      8.61 o
   3   5   7      161.06      173.32     13.04 o
   4   5   7       53.71       51.91      9.31 o
   5   5   7      339.58      329.29     21.19 o
   6   5   7       39.67       51.51     12.31 o
 -11   6   7       63.62       70.37     17.29 o
 -10   6   7       14.69       33.58     12.23 o
  -9   6   7        1.27       -1.42      8.53 o
  -8   6   7        5.79        0.92      8.55 o
  -7   6   7       63.65       74.08     13.53 o
  -6   6   7      344.11      317.79     20.48 o
  -5   6   7        6.68        5.73      6.05 o
  -4   6   7       61.27       65.26      9.22 o
  -3   6   7        1.85        2.82      5.89 o
  -2   6   7        0.78       -2.51      5.51 o
  -1   6   7       18.97       18.67      6.86 o
   0   6   7       11.52       21.78      7.01 o
   1   6   7      199.58      210.76     13.70 o
   2   6   7       16.66       13.78      7.06 o
   3   6   7       24.80       26.93      8.22 o
   4   6   7      106.38       66.11     27.64 o
   5   6   7       44.26       46.94     16.97 o
 -10   7   7        1.69       -0.08      9.75 o
  -9   7   7        1.91       -5.62      8.48 o
  -8   7   7      241.77      244.32     20.91 o
  -7   7   7        3.92        5.63      9.40 o
  -6   7   7       50.21       41.88     13.90 o
  -5   7   7       13.37       14.42      8.80 o
  -4   7   7       39.54       38.55      8.57 o
  -3   7   7       14.59        2.15      5.96 o
  -2   7   7        0.28        0.43      5.79 o
  -1   7   7       72.28       72.89      9.94 o
   0   7   7       40.66       40.49      8.71 o
   1   7   7      106.69      110.69     11.59 o
   2   7   7        0.28        4.35      7.65 o
   3   7   7      161.43      174.29     17.70 o
   4   7   7       20.34       17.45      9.57 o
  -9   8   7        0.24        5.71     10.16 o
  -8   8   7       21.77       29.16     11.25 o
  -7   8   7       28.80       21.59     12.75 o
  -6   8   7      101.04       91.71     14.56 o
  -5   8   7        3.29       12.90      9.17 o
  -4   8   7       29.51       23.01      7.83 o
  -3   8   7        2.72       -0.96      6.15 o
  -2   8   7       84.42       97.98     13.87 o
  -1   8   7       76.28       77.46     20.24 o
   0   8   7       15.84       11.93      9.08 o
   1   8   7       29.52       21.56      9.95 o
   2   8   7       23.90       31.33     10.85 o
   3   8   7        0.96        5.85      8.89 o
  -8   9   7       25.21       16.99     11.38 o
  -7   9   7        3.03       -5.03      8.84 o
  -6   9   7       55.46       63.05     17.10 o
  -5   9   7        0.86        3.16     10.35 o
  -4   9   7      220.32      240.17     19.57 o
  -3   9   7       34.66       36.00     10.84 o
  -2   9   7        0.65        0.75      7.89 o
  -1   9   7       14.88        9.01      8.77 o
   0   9   7       78.74       98.38     15.23 o
   1   9   7       85.04       84.13     14.91 o
  -5  10   7      111.86      120.15     21.88 o
  -4  10   7        0.06       -9.00      9.00 o
  -3  10   7        0.19        1.39      8.16 o
  -2  10   7       34.39       33.76     11.73 o
  -1  10   7      104.31      126.82     17.80 o
  -3 -12   8        0.14       -0.08     10.49 o
  -2 -12   8      143.51      175.39     24.46 o
  -1 -12   8        9.59        3.23      9.81 o
   0 -12   8       11.57        9.86     12.11 o
   1 -12   8       44.73       58.98     16.02 o
   2 -12   8       39.02       52.76     15.99 o
   3 -12   8      156.95      171.78     22.71 o
   4 -12   8       36.56       51.01     15.23 o
  -5 -11   8        9.41       28.69     15.03 o
  -4 -11   8       38.85       38.90     15.74 o
  -3 -11   8        7.99        6.41     12.21 o
  -2 -11   8        0.73        8.45     11.39 o
  -1 -11   8       72.85       65.66     16.02 o
   0 -11   8      114.25      142.36     20.22 o
   1 -11   8      248.76      285.01     31.79 o
   2 -11   8       34.76       34.72     13.51 o
   3 -11   8        1.07        8.73      9.99 o
   4 -11   8       49.48       43.72     11.09 o
   5 -11   8       31.13       29.70     10.16 o
   6 -11   8       24.64       32.67      9.15 o
  -7 -10   8        6.84       12.70     13.43 o
  -6 -10   8        6.84       13.25     11.99 o
  -5 -10   8        4.14       -0.72     11.02 o
  -4 -10   8      294.91      282.07     27.49 o
  -3 -10   8      213.87      194.70     26.95 o
  -2 -10   8       15.67       33.31     13.25 o
  -1 -10   8       89.80       98.09     21.54 o
   0 -10   8        0.02        5.22      6.51 o
   1 -10   8      121.80      140.65     13.93 o
   2 -10   8       12.18        4.86      6.84 o
   3 -10   8        7.01        5.21      7.22 o
   4 -10   8        2.25        3.64      7.16 o
   5 -10   8       20.55       15.48     10.41 o
   6 -10   8      164.70      175.13     15.49 o
   7 -10   8        2.14       -1.59      7.53 o
  -8  -9   8        0.60        6.34     13.62 o
  -7  -9   8        5.11        5.42     11.80 o
  -6  -9   8      199.96      235.16     26.48 o
  -5  -9   8      285.33      280.26     27.31 o
  -4  -9   8       63.38       53.96     15.22 o
  -3  -9   8       29.76       39.80      9.24 o
  -2  -9   8        4.82        4.47      6.45 o
  -1  -9   8      188.73      193.06     15.01 o
   0  -9   8       22.12       20.87      7.75 o
   1  -9   8       43.23       36.86      8.78 o
   2  -9   8      208.74      218.96     15.61 o
   3  -9   8       20.08       17.59      6.83 o
   4  -9   8       38.03       46.07     10.12 o
   5  -9   8       52.33       49.48     10.82 o
   6  -9   8       14.74        8.41      8.05 o
   7  -9   8        2.90        4.75     15.01 o
   8  -9   8        7.84       10.65      9.36 o
  -9  -8   8        6.01       15.31     14.04 o
  -8  -8   8      120.54      103.32     20.49 o
  -7  -8   8       70.80      103.59     20.04 o
  -6  -8   8        5.64       -0.37      7.77 o
  -5  -8   8        1.07       -4.31      7.01 o
  -4  -8   8        0.21       -2.97      6.45 o
  -3  -8   8       10.01       12.60      7.29 o
  -2  -8   8       76.37       82.33     10.95 o
  -1  -8   8       49.64       41.85      9.17 o
   0  -8   8      964.45      973.97     32.08 o
   1  -8   8      151.24      116.40     15.94 o
   2  -8   8      104.48       96.84     11.43 o
   3  -8   8      161.28      153.96     16.73 o
   4  -8   8       23.29       18.08      7.41 o
   5  -8   8       62.74       64.35     10.24 o
   6  -8   8       12.37        5.69      7.73 o
   7  -8   8        3.84        8.97     10.93 o
   8  -8   8      105.13      132.77     21.91 o
  -9  -7   8      250.40      257.46     21.45 o
  -8  -7   8       22.26       29.07     11.29 o
  -7  -7   8       77.94       69.57     12.95 o
  -6  -7   8       19.43       19.10      9.56 o
  -5  -7   8       41.79       54.46     10.89 o
  -4  -7   8      619.63      567.98     23.40 o
  -3  -7   8       15.53       13.58      7.87 o
  -2  -7   8      133.45      127.95     12.67 o
  -1  -7   8      945.15      875.76     26.19 o
   0  -7   8       81.17       70.99      9.70 o
   1  -7   8       47.16       45.63      8.70 o
   2  -7   8        0.51        3.51      5.81 o
   3  -7   8      475.10      480.14     20.53 o
   4  -7   8       12.88       20.12      7.40 o
   5  -7   8      186.82      187.73     17.92 o
   6  -7   8        0.22        1.99      7.39 o
   7  -7   8        3.63        3.31     10.26 o
   8  -7   8        4.66        1.42     10.35 o
 -10  -6   8        6.70       17.69     10.99 o
  -9  -6   8       64.66       66.82     13.70 o
  -8  -6   8       50.09       41.04     12.03 o
  -7  -6   8      173.68      170.11     16.52 o
  -6  -6   8      328.13      315.22     19.33 o
  -5  -6   8      150.66      120.31     13.32 o
  -4  -6   8       35.72       54.36     10.32 o
  -3  -6   8       89.01       96.10     11.30 o
  -2  -6   8      117.33      107.39     11.05 o
  -1  -6   8      179.53      173.80     13.24 o
   0  -6   8      129.85      135.51     11.63 o
   1  -6   8      679.02      653.28     25.11 o
   2  -6   8      641.58      671.43     26.40 o
   3  -6   8        1.24        0.38      5.28 o
   4  -6   8        0.18        0.87      6.09 o
   5  -6   8       80.20       93.88     11.82 o
   6  -6   8      179.19      174.90     15.52 o
   7  -6   8        1.91       -6.84      8.71 o
   8  -6   8        4.91        6.75     11.15 o
   9  -6   8      107.44      138.62     18.92 o
 -10  -5   8        0.41        4.42      9.06 o
  -9  -5   8       63.06       83.51     14.18 o
  -8  -5   8      192.56      206.77     23.46 o
  -7  -5   8      219.44      223.35     17.34 o
  -6  -5   8        5.85       10.11      8.58 o
  -5  -5   8        0.01       -0.49      7.75 o
  -4  -5   8        2.75       -0.46      7.10 o
  -3  -5   8       14.86        9.59      6.83 o
  -2  -5   8       12.00       14.90      6.91 o
  -1  -5   8       31.34       22.59      6.83 o
   0  -5   8      503.12      485.11     32.55 o
   1  -5   8      582.84      599.09     45.52 o
   2  -5   8       76.99       78.30      8.41 o
   3  -5   8      217.15      216.27     13.43 o
   4  -5   8       16.17       16.92      7.28 o
   5  -5   8      112.04      116.04     12.13 o
   6  -5   8       30.62       21.72      8.22 o
   7  -5   8      109.24      132.27     20.04 o
   8  -5   8       18.97       19.00     12.43 o
   9  -5   8       10.34       26.98     14.24 o
 -11  -4   8        2.25       11.15     14.37 o
 -10  -4   8       44.05       66.07     18.41 o
  -9  -4   8      146.29      162.03     16.22 o
  -8  -4   8       62.32       65.72     12.06 o
  -7  -4   8       75.45       68.65     11.87 o
  -6  -4   8       62.27       61.88     11.17 o
  -5  -4   8     1447.10     1365.53     35.95 o
  -4  -4   8      683.05      615.69     22.13 o
  -3  -4   8      182.39      192.91     14.66 o
  -2  -4   8      453.86      416.55     17.12 o
  -1  -4   8        1.50        8.99      5.27 o
   0  -4   8        0.95        2.54      4.02 o
   1  -4   8        1.35       -0.23      2.90 o
   2  -4   8      525.14      524.12     11.97 o
   3  -4   8     1601.79     1559.01     46.53 o
   4  -4   8      116.83      121.00     10.83 o
   5  -4   8      176.37      175.40     13.62 o
   6  -4   8      276.21      277.19     25.16 o
   7  -4   8       39.83       27.06     12.84 o
   8  -4   8        7.77        4.81     11.18 o
   9  -4   8        3.34        0.85     10.62 o
 -11  -3   8       22.64       12.41     13.26 o
 -10  -3   8        2.29       16.31     13.30 o
  -9  -3   8       52.27       45.03     10.94 o
  -8  -3   8        0.32       -4.00      6.97 o
  -7  -3   8      326.48      327.05     19.27 o
  -6  -3   8     2210.96     2088.37     60.14 o
  -5  -3   8      389.47      376.04     18.61 o
  -4  -3   8       10.46        4.10      7.47 o
  -3  -3   8      112.28      114.06     10.56 o
  -2  -3   8      755.69      739.15     20.43 o
  -1  -3   8       20.42       15.04      5.06 o
   0  -3   8      301.59      309.72     14.34 o
   1  -3   8      814.29      792.44     30.98 o
   2  -3   8     2061.37     1974.88     95.38 o
   3  -3   8       10.31        6.38      8.42 o
   4  -3   8       16.09       12.74      6.24 o
   5  -3   8       43.01       40.74      8.95 o
   6  -3   8       54.13       50.95     14.10 o
   7  -3   8        0.63        4.27      9.44 o
   8  -3   8        4.49       15.35     11.50 o
   9  -3   8       83.66       95.29     20.50 o
 -11  -2   8       47.73       63.15     18.56 o
 -10  -2   8       11.93       21.50     21.63 o
  -9  -2   8       77.21       41.11     29.18 o
  -8  -2   8        4.10       10.88      7.50 o
  -7  -2   8      176.84      180.14     14.73 o
  -6  -2   8      286.38      295.80     19.48 o
  -5  -2   8        1.59        2.57      6.50 o
  -4  -2   8      798.71      361.06    240.10 o
  -3  -2   8       42.23       56.10      8.17 o
  -2  -2   8      467.53      437.02     15.81 o
  -1  -2   8       94.78       85.38      5.84 o
   0  -2   8       88.46       73.52     12.24 o
   1  -2   8       42.97       30.60      9.77 o
   2  -2   8       41.17       40.74     11.04 o
   3  -2   8        1.02        7.74      8.02 o
   4  -2   8       80.49       83.89      8.44 o
   5  -2   8      135.89      156.03     19.56 o
   6  -2   8       52.22       31.54     12.08 o
   7  -2   8       92.79       97.71     18.56 o
   8  -2   8      181.27      176.42     23.68 o
   9  -2   8        3.14       -1.54     18.83 o
 -12  -1   8        5.73       -1.83     12.96 o
 -11  -1   8       20.75       14.06     14.28 o
 -10  -1   8       65.79       53.48     17.20 o
  -9  -1   8       79.59       54.49     15.41 o
  -8  -1   8     1144.39     1090.91     33.92 o
  -7  -1   8       13.94       13.51      7.70 o
  -6  -1   8      641.40      600.50     26.75 o
  -5  -1   8     1119.20     1077.71     33.52 o
  -4  -1   8      247.62      228.35     13.22 o
  -3  -1   8      552.07      523.75     17.89 o
  -2  -1   8      229.75      223.25     13.06 o
  -1  -1   8       26.39       35.06      5.09 o
   0  -1   8        0.74       -0.93      6.46 o
   1  -1   8        1.57       -0.38      6.95 o
   2  -1   8      211.76      195.20     19.02 o
   3  -1   8      216.99      209.54     19.82 o
   4  -1   8       28.72       22.39      6.48 o
   5  -1   8      186.41      167.59     19.91 o
   6  -1   8       24.69       22.44     12.32 o
   7  -1   8       17.73        9.24     11.24 o
   8  -1   8        4.13       -6.02      9.07 o
   9  -1   8        5.93       19.44     14.44 o
 -12   0   8       93.28      105.26     22.31 o
 -11   0   8       73.29       93.76     20.48 o
 -10   0   8       15.81        9.62     12.52 o
  -9   0   8       29.45       22.00     14.33 o
  -8   0   8      134.94      127.84     18.46 o
  -7   0   8      148.28      159.74     14.36 o
  -6   0   8      487.39      515.68     34.35 o
  -5   0   8      186.93      186.30     12.48 o
  -4   0   8      155.38      168.04     13.68 o
  -3   0   8       29.52       20.85      6.20 o
  -2   0   8        1.59        6.06      5.11 o
  -1   0   8        0.21       -1.10      2.77 o
   0   0   8        0.04        1.62      7.43 o
   1   0   8      635.49      623.99     68.34 o
   2   0   8      152.89      150.66     16.83 o
   3   0   8        0.49        4.79      4.50 o
   4   0   8      173.83      176.27     12.44 o
   5   0   8        1.70       10.96     10.08 o
   6   0   8       14.60       15.14     11.63 o
   7   0   8       22.45       25.21     12.58 o
   8   0   8      101.17      103.50     20.61 o
 -12   1   8        6.26        6.90     13.66 o
 -11   1   8       64.39       57.54     18.37 o
 -10   1   8       68.84       96.89     19.05 o
  -9   1   8      135.25      158.63     21.22 o
  -8   1   8       96.47       92.94     16.88 o
  -7   1   8        2.70        9.05     11.60 o
  -6   1   8      244.76      261.39     14.76 o
  -5   1   8       23.42       22.64      6.59 o
  -4   1   8       15.06        3.97      4.12 o
  -3   1   8      560.54      570.02     18.78 o
  -2   1   8      192.68      192.29     15.64 o
  -1   1   8     1544.07     1480.56     39.94 o
   0   1   8      360.38      373.65     14.03 o
   1   1   8      454.21      444.32     13.04 o
   2   1   8        0.00        3.00      4.46 o
   3   1   8       28.25       38.48      7.45 o
   4   1   8      223.87      230.78     21.03 o
   5   1   8        0.00       -3.15      8.28 o
   6   1   8       17.80       18.92     11.92 o
   7   1   8      237.64      266.24     27.23 o
   8   1   8        1.80       -5.02     10.15 o
 -12   2   8       38.09       40.36     17.41 o
 -11   2   8       26.61       17.05     14.01 o
 -10   2   8      340.70      331.85     29.00 o
  -9   2   8        1.19       -5.23     10.24 o
  -8   2   8        8.27       10.15     11.57 o
  -7   2   8       65.28       89.50     16.03 o
  -6   2   8        9.87       11.60      5.36 o
  -5   2   8      254.77      235.70     16.42 o
  -4   2   8       17.77       13.88      6.81 o
  -3   2   8       39.31       42.47      7.23 o
  -2   2   8       73.58       92.61      8.57 o
  -1   2   8        1.28        4.68      4.81 o
   0   2   8      247.30      232.29     11.68 o
   1   2   8      955.71      947.92     36.11 o
   2   2   8     1309.43     1281.59     25.38 o
   3   2   8      102.03      112.49     12.19 o
   4   2   8       19.84       14.10      7.18 o
   5   2   8      109.55      111.53     18.56 o
   6   2   8       18.46       -1.23     11.75 o
   7   2   8        5.01        0.63     10.86 o
   8   2   8       69.75       80.28     20.30 o
 -11   3   8        9.47       20.51     14.11 o
 -10   3   8        5.84        1.66     12.46 o
  -9   3   8       27.46       49.24     15.76 o
  -8   3   8      225.46      213.08     18.02 o
  -7   3   8      194.36      180.06     16.75 o
  -6   3   8       38.21       39.31      6.86 o
  -5   3   8      115.05      119.13      9.92 o
  -4   3   8       73.75       77.88      9.43 o
  -3   3   8       17.50       10.62      6.00 o
  -2   3   8       28.12       28.30      6.71 o
  -1   3   8     1415.38     1371.32     56.14 o
   0   3   8      911.73      889.19     24.06 o
   1   3   8     1952.93     1923.01     87.74 o
   2   3   8       86.49       87.99      9.29 o
   3   3   8      156.36      148.51     11.42 o
   4   3   8        7.93       11.63      7.41 o
   5   3   8       95.73      120.16     19.11 o
   6   3   8       30.36        8.35     14.64 o
   7   3   8      102.43       94.48     25.92 o
 -11   4   8        9.79        7.73     13.31 o
 -10   4   8        1.73        7.10     12.52 o
  -9   4   8       36.82       32.95     11.19 o
  -8   4   8      211.43      240.24     19.34 o
  -7   4   8       35.88       29.23     10.44 o
  -6   4   8        2.56        4.39      7.97 o
  -5   4   8      193.92      184.42     12.19 o
  -4   4   8      325.14      317.28     15.96 o
  -3   4   8       14.42       11.91      6.52 o
  -2   4   8        0.78       -3.98      5.25 o
  -1   4   8       24.08       23.99      7.06 o
   0   4   8       13.11       15.80      6.53 o
   1   4   8        1.10        2.13      5.65 o
   2   4   8      267.54      263.47     14.61 o
   3   4   8      288.29      305.48     15.81 o
   4   4   8      178.46      205.89     14.29 o
   5   4   8       11.87       11.57     11.29 o
   6   4   8       43.05       40.65     15.55 o
 -11   5   8        2.13        0.02      9.71 o
 -10   5   8       88.96       75.73     15.20 o
  -9   5   8        0.08       10.89      9.00 o
  -8   5   8       70.12       77.80     17.55 o
  -7   5   8       21.47       21.44     10.15 o
  -6   5   8      186.18      173.64     18.42 o
  -5   5   8      350.22      371.78     16.34 o
  -4   5   8      486.57      511.57     19.11 o
  -3   5   8      221.21      214.46     13.67 o
  -2   5   8      311.79      299.97     15.60 o
  -1   5   8       16.35       10.20      6.31 o
   0   5   8      157.46      165.27     12.42 o
   1   5   8        6.55        5.49      5.89 o
   2   5   8      135.16      140.92     12.35 o
   3   5   8      113.75      107.45     11.39 o
   4   5   8        6.98        8.75      7.06 o
   5   5   8        2.45       -3.77     10.13 o
   6   5   8       39.98       47.75     16.49 o
 -10   6   8        0.94       -1.80      9.84 o
  -9   6   8       27.08       15.33     10.22 o
  -8   6   8       38.36       56.62     13.76 o
  -7   6   8      391.41      408.11     26.65 o
  -6   6   8        1.05        6.52      8.29 o
  -5   6   8       73.36       74.45     11.27 o
  -4   6   8      115.91      129.51     11.76 o
  -3   6   8       55.94       55.37      9.09 o
  -2   6   8       87.11       79.51      9.94 o
  -1   6   8       89.77       83.57     10.44 o
   0   6   8      200.64      225.36     14.75 o
   1   6   8      214.19      241.11     19.14 o
   2   6   8       26.79       27.12      8.27 o
   3   6   8        7.40        3.03      6.63 o
   4   6   8       17.97       10.44     18.09 o
   5   6   8       33.47       26.67     23.31 o
  -9   7   8      119.43      142.59     18.65 o
  -8   7   8       39.67       35.38     12.83 o
  -7   7   8       55.25       52.37     13.35 o
  -6   7   8      182.93      152.74     16.85 o
  -5   7   8      147.83      142.70     16.15 o
  -4   7   8        6.32        6.48      6.79 o
  -3   7   8      102.16       92.42     11.05 o
  -2   7   8      133.16      136.81     12.63 o
  -1   7   8      100.36      109.20     12.00 o
   0   7   8       24.46       27.75      8.04 o
   1   7   8       25.10       28.66     10.18 o
   2   7   8       92.27      106.32     14.96 o
   3   7   8       68.73       94.99     14.92 o
  -8   8   8       14.51       23.08     12.01 o
  -7   8   8        2.26        9.10     10.01 o
  -6   8   8      120.66      136.11     20.79 o
  -5   8   8       55.27       74.26     13.55 o
  -4   8   8        0.81        0.84      6.57 o
  -3   8   8       16.99       19.12      9.44 o
  -2   8   8        8.75        7.61      8.49 o
  -1   8   8       54.03       37.90     11.06 o
   0   8   8       41.12       38.75     11.85 o
   1   8   8      169.14      210.52     25.45 o
   2   8   8      104.31      114.26     16.28 o
  -7   9   8       66.25       74.37     19.41 o
  -6   9   8       12.97        6.20     12.06 o
  -5   9   8       12.11       12.96     11.68 o
  -4   9   8        9.00        8.81     11.32 o
  -3   9   8       24.76       22.59     10.50 o
  -2   9   8        1.11        0.64      8.35 o
  -1   9   8       64.08       61.73     14.09 o
   0   9   8       49.74       42.70     12.80 o
  -3 -12   9        1.03       -5.15     10.21 o
  -2 -12   9       40.51       68.98     18.32 o
  -1 -12   9       82.96       71.03     18.74 o
   0 -12   9       42.55       44.88     15.82 o
   1 -12   9       29.82       32.77     13.78 o
   2 -12   9       49.48       67.77     16.75 o
   3 -12   9        3.48        4.76     10.26 o
  -5 -11   9        6.59        2.97     11.77 o
  -4 -11   9       62.05       65.33     18.35 o
  -3 -11   9       96.13      119.61     21.13 o
  -2 -11   9       50.92       42.52     15.03 o
  -1 -11   9       40.42       53.44     15.60 o
   0 -11   9       56.78       47.84     15.10 o
   1 -11   9        2.54        0.80      9.28 o
   2 -11   9       27.09       31.66     13.03 o
   3 -11   9       24.68       41.40     10.99 o
   4 -11   9      104.39       60.17     44.05 o
   5 -11   9       26.47       18.78     12.95 o
  -6 -10   9       35.85       51.99     17.39 o
  -5 -10   9      308.89      324.92     30.18 o
  -4 -10   9        0.14        1.84     10.66 o
  -3 -10   9       67.20       52.81     15.06 o
  -2 -10   9        5.02       12.43     10.81 o
  -1 -10   9      102.12      111.14     17.84 o
   0 -10   9       41.70       49.87     10.25 o
   1 -10   9        0.68       -3.00      6.30 o
   2 -10   9       36.86       17.53     18.11 o
   3 -10   9      254.02      258.90     18.61 o
   4 -10   9      125.24      153.48     15.82 o
   5 -10   9        0.11       -2.50      9.69 o
   6 -10   9        0.21        5.65     11.04 o
  -7  -9   9       11.86       15.02     12.24 o
  -6  -9   9       71.58       91.40     19.31 o
  -5  -9   9        0.09       -8.63      8.63 o
  -4  -9   9       18.52       16.21     10.59 o
  -3  -9   9       40.73       37.89      9.94 o
  -2  -9   9      235.04      237.95     17.06 o
  -1  -9   9       25.80       30.65      8.75 o
   0  -9   9        0.29       -1.40      5.65 o
   1  -9   9       46.60       52.48     10.48 o
   2  -9   9       57.23       67.13     11.18 o
   3  -9   9        6.79        1.49      6.42 o
   4  -9   9       37.14       32.35      9.37 o
   5  -9   9      260.58      296.05     22.27 o
   6  -9   9       63.14      100.32     19.23 o
   7  -9   9       10.18       17.06     12.68 o
  -8  -8   9       12.26       14.92     13.44 o
  -7  -8   9       22.81       25.06     10.43 o
  -6  -8   9       17.94       21.37     11.18 o
  -5  -8   9      104.59       98.90     13.45 o
  -4  -8   9       83.95      102.54     12.92 o
  -3  -8   9      326.66      320.53     18.96 o
  -2  -8   9       45.18       47.83      9.79 o
  -1  -8   9       47.67       26.42     11.19 o
   0  -8   9      906.95      841.72     47.11 o
   1  -8   9      647.89      692.70     43.15 o
   2  -8   9       13.94       15.61      7.10 o
   3  -8   9       20.38       18.46      7.69 o
   4  -8   9      158.90      187.64     23.22 o
   5  -8   9       53.00       59.04     15.37 o
   6  -8   9        8.30       10.25     11.56 o
   7  -8   9       62.69       47.45     16.00 o
  -9  -7   9       60.41       99.10     15.94 o
  -8  -7   9      226.57      231.75     19.97 o
  -7  -7   9      122.02      108.73     14.92 o
  -6  -7   9        0.20       -5.14      7.38 o
  -5  -7   9       93.45      108.58     13.36 o
  -4  -7   9      253.47      216.25     16.35 o
  -3  -7   9       41.90       46.44      9.97 o
  -2  -7   9        5.10        2.23      4.57 o
  -1  -7   9      129.37      133.74     12.68 o
   0  -7   9        0.43        3.25      6.23 o
   1  -7   9      223.93      239.74     15.28 o
   2  -7   9       59.83       70.28      9.74 o
   3  -7   9       31.37       34.33      8.06 o
   4  -7   9        5.94       12.09      7.17 o
   5  -7   9        3.35        1.26      9.49 o
   6  -7   9       69.99       81.43     17.63 o
   7  -7   9       23.73       24.38     12.64 o
   8  -7   9        6.64       14.14     17.53 o
 -10  -6   9       93.18      103.62     16.51 o
  -9  -6   9      163.00      174.03     17.99 o
  -8  -6   9       42.03       57.12     12.94 o
  -7  -6   9      176.62      178.69     16.89 o
  -6  -6   9       15.18       15.72      8.70 o
  -5  -6   9       12.40       10.90      8.49 o
  -4  -6   9       30.64       26.65      9.07 o
  -3  -6   9      852.98      813.48     26.48 o
  -2  -6   9     1136.70     1070.77     50.64 o
  -1  -6   9      809.58      744.05     44.53 o
   0  -6   9       11.19        6.68      5.81 o
   1  -6   9      681.47      667.62     23.13 o
   2  -6   9       43.14       44.25      7.69 o
   3  -6   9       74.73       72.69      8.82 o
   4  -6   9      591.76      599.21     32.90 o
   5  -6   9      585.11      634.03     34.94 o
   6  -6   9      223.77      222.56     24.27 o
   7  -6   9        5.23        3.03      9.99 o
   8  -6   9       96.60       62.77     17.76 o
 -10  -5   9        4.76       -5.86     12.43 o
  -9  -5   9        1.40        1.62      8.71 o
  -8  -5   9      171.65      179.52     17.31 o
  -7  -5   9       75.15       78.74     12.74 o
  -6  -5   9       37.66       36.96     10.03 o
  -5  -5   9       85.70       91.49     12.39 o
  -4  -5   9     1098.92     1053.80     30.06 o
  -3  -5   9      821.36      746.11     24.62 o
  -2  -5   9      351.09      330.30     24.67 o
  -1  -5   9        2.89        3.35      5.92 o
   0  -5   9       39.20       40.65      7.36 o
   1  -5   9        0.18        3.07      4.40 o
   2  -5   9      190.70      184.54     15.68 o
   3  -5   9      525.96      537.68     18.36 o
   4  -5   9      778.15      756.54     36.45 o
   5  -5   9        0.60        4.42      9.16 o
   6  -5   9      113.09      116.50     19.38 o
   7  -5   9        0.40       -1.01      9.07 o
   8  -5   9      139.75       99.48     20.98 o
 -11  -4   9        2.34       -5.14     21.35 o
 -10  -4   9        5.07       -8.96     11.47 o
  -9  -4   9      103.69      112.16     22.30 o
  -8  -4   9       30.37       32.71     10.53 o
  -7  -4   9        0.77       -3.88      7.17 o
  -6  -4   9        7.31       13.40      8.58 o
  -5  -4   9       64.75       60.67     10.96 o
  -4  -4   9      428.47      215.36    135.77 o
  -3  -4   9      520.81      507.68     20.07 o
  -2  -4   9      606.46      607.74     28.21 o
  -1  -4   9      191.74      202.80     12.17 o
   0  -4   9       31.16       33.33      4.61 o
   1  -4   9       12.67       20.31     10.33 o
   2  -4   9      283.71      272.72     21.83 o
   3  -4   9        4.42       -5.18      7.79 o
   4  -4   9       87.13       75.08     15.85 o
   5  -4   9       31.70       28.69     11.99 o
   6  -4   9      146.16      162.89     21.69 o
   7  -4   9       93.64       78.75     17.44 o
   8  -4   9       33.73       30.84     14.26 o
 -11  -3   9      163.95      160.29     24.58 o
 -10  -3   9       60.91       81.95     19.31 o
  -9  -3   9        2.31       -6.31      7.70 o
  -8  -3   9       16.95       13.74      8.49 o
  -7  -3   9       99.21       97.27     12.72 o
  -6  -3   9     1116.59     1080.60     30.85 o
  -5  -3   9     1096.23      968.29     28.13 o
  -4  -3   9        1.14        0.84      6.87 o
  -3  -3   9     1748.46     1592.51     32.10 o
  -2  -3   9      394.46      385.38     16.20 o
  -1  -3   9      127.88      132.22      7.44 o
   0  -3   9       59.84       65.31     12.53 o
   1  -3   9       19.06       37.59     11.44 o
   2  -3   9       77.75       89.97     14.69 o
   3  -3   9       41.80       49.39     13.24 o
   4  -3   9      375.54      320.36     42.98 o
   5  -3   9      265.68      241.25     23.92 o
   6  -3   9        3.99        1.53      9.34 o
   7  -3   9        1.72       -3.83      8.87 o
   8  -3   9        3.58       -6.97      9.88 o
 -11  -2   9       82.55       75.48     20.16 o
 -10  -2   9        8.24       11.99     13.12 o
  -9  -2   9        1.26        4.43     11.19 o
  -8  -2   9      103.42      121.22     13.16 o
  -7  -2   9        0.50        3.25      7.81 o
  -6  -2   9      460.03      448.74     20.80 o
  -5  -2   9      804.41      792.17     35.68 o
  -4  -2   9     1065.01      965.71     26.27 o
  -3  -2   9       34.10       39.54      8.06 o
  -2  -2   9       60.54       70.15      8.37 o
  -1  -2   9        2.91        6.43      3.92 o
   0  -2   9       55.62       54.96     11.81 o
   1  -2   9        1.63       -0.37      7.78 o
   2  -2   9       66.41       71.27     13.96 o
   3  -2   9      207.62      174.10     19.13 o
   4  -2   9      126.04      118.73     17.47 o
   5  -2   9       10.26       10.96     10.26 o
   6  -2   9       17.86       13.27     11.09 o
   7  -2   9        7.47        7.15     11.11 o
   8  -2   9       47.73       53.16     17.27 o
 -11  -1   9        4.76        5.78     16.04 o
 -10  -1   9        0.18        4.02     12.04 o
  -9  -1   9       46.06       57.69     16.48 o
  -8  -1   9       54.60       52.59     15.16 o
  -7  -1   9       58.72       63.74     10.31 o
  -6  -1   9      582.96      615.84     36.76 o
  -5  -1   9      229.13      228.16     15.48 o
  -4  -1   9        0.36       -2.59      5.45 o
  -3  -1   9       36.44       27.00      7.27 o
  -2  -1   9       23.34       15.02      6.07 o
  -1  -1   9       51.32       45.86      5.31 o
   0  -1   9       47.22       29.30     10.22 o
   1  -1   9       20.19       29.52     10.83 o
   2  -1   9      103.25       97.45     15.36 o
   3  -1   9       16.29       15.21     10.41 o
   4  -1   9      153.06      172.57     20.41 o
   5  -1   9       13.65        8.15     10.27 o
   6  -1   9      170.66      134.11     27.32 o
   7  -1   9        1.74       -6.11      8.58 o
   8  -1   9        8.17        9.90     13.05 o
 -11   0   9      192.36      194.23     30.67 o
 -10   0   9      114.88      127.77     21.74 o
  -9   0   9        4.31       10.73     12.77 o
  -8   0   9        0.20        3.19     11.20 o
  -7   0   9      192.48      187.26     13.21 o
  -6   0   9       15.64       14.55      7.34 o
  -5   0   9       26.14       27.32      7.47 o
  -4   0   9      136.88      125.55     11.16 o
  -3   0   9      604.70      604.80     30.00 o
  -2   0   9       61.15       67.62      8.38 o
  -1   0   9      251.61      272.42     14.88 o
   0   0   9       43.89       24.28     10.67 o
   1   0   9      158.95      148.48     17.38 o
   2   0   9        1.20       -7.07      8.37 o
   3   0   9      421.74      416.91     27.57 o
   4   0   9      934.60      937.33     40.46 o
   5   0   9      133.41      138.57     20.35 o
   6   0   9        9.23       12.27     10.87 o
   7   0   9       17.32       15.98     12.37 o
   8   0   9        0.02        9.98     12.59 o
 -11   1   9      183.41      198.58     26.83 o
 -10   1   9        6.84        8.58     12.58 o
  -9   1   9        0.11        6.75     11.25 o
  -8   1   9       41.77       42.09     13.91 o
  -7   1   9       69.07       60.06     14.97 o
  -6   1   9       34.64       32.02      8.02 o
  -5   1   9      208.33      208.18     13.85 o
  -4   1   9      490.58      498.24     19.34 o
  -3   1   9       40.26       34.42      7.91 o
  -2   1   9        0.14       -2.13      5.35 o
  -1   1   9        2.85       -1.36      4.82 o
   0   1   9     1090.25     1016.36     45.21 o
   1   1   9     1035.80      936.38     71.98 o
   2   1   9      551.96      550.86     68.06 o
   3   1   9      975.67      944.44     39.61 o
   4   1   9       94.82       97.01     17.51 o
   5   1   9        0.03        2.95      9.00 o
   6   1   9        8.94       -3.28     12.87 o
   7   1   9       99.80      128.27     22.37 o
 -11   2   9       41.26       48.17     17.57 o
 -10   2   9       18.67       18.75     13.64 o
  -9   2   9      221.51      215.65     24.39 o
  -8   2   9       99.40       92.59     24.52 o
  -7   2   9       89.67      112.32     17.50 o
  -6   2   9        5.66       14.38      6.39 o
  -5   2   9        0.15       -1.28      5.57 o
  -4   2   9        1.43        2.40      5.59 o
  -3   2   9      270.61      250.74     20.70 o
  -2   2   9      790.06      758.53     20.70 o
  -1   2   9      425.56      423.94     21.05 o
   0   2   9       33.08       34.38      6.63 o
   1   2   9       27.07       24.18      6.86 o
   2   2   9       30.61       28.94     11.82 o
   3   2   9       79.18       79.85     15.68 o
   4   2   9       61.98       58.23     15.19 o
   5   2   9       46.03       27.26     13.35 o
   6   2   9      100.90      120.50     21.08 o
   7   2   9       13.86       20.25     14.21 o
 -11   3   9       20.02       24.15     14.90 o
 -10   3   9       60.35       92.29     20.07 o
  -9   3   9       72.67       69.45     17.69 o
  -8   3   9        0.77       -3.69     10.01 o
  -7   3   9       35.65       23.16      9.81 o
  -6   3   9       76.02       65.55     11.71 o
  -5   3   9      114.88      117.30     10.57 o
  -4   3   9      368.91      350.95     18.85 o
  -3   3   9      104.28       98.39     10.03 o
  -2   3   9       73.41       66.23     11.25 o
  -1   3   9     1245.06     1227.26     42.68 o
   0   3   9      153.92      145.33     11.43 o
   1   3   9        0.00       -2.12      4.99 o
   2   3   9        9.74        3.57      7.33 o
   3   3   9       22.20       18.98     10.93 o
   4   3   9       35.35       29.42     13.91 o
   5   3   9      111.01       98.68     19.29 o
   6   3   9        1.80        2.48     10.35 o
 -11   4   9       29.07       37.01     17.08 o
 -10   4   9       29.53       21.77     14.81 o
  -9   4   9       16.23       14.47     10.40 o
  -8   4   9       47.38       42.28     12.24 o
  -7   4   9        4.53        9.59      8.99 o
  -6   4   9       90.29       56.52     11.78 o
  -5   4   9      116.13      122.95     11.01 o
  -4   4   9        1.09        1.88      5.70 o
  -3   4   9       39.44       41.54     10.03 o
  -2   4   9       41.93       47.22      8.42 o
  -1   4   9        8.77        7.38      5.91 o
   0   4   9        4.01        4.45      5.43 o
   1   4   9        9.84        9.35      5.92 o
   2   4   9       38.14       36.89     14.82 o
   3   4   9       66.03       81.56     13.26 o
   4   4   9        2.35       -3.56      9.59 o
   5   4   9        0.98        4.70     10.72 o
 -10   5   9        5.31        5.62     10.39 o
  -9   5   9        0.04        2.42      9.71 o
  -8   5   9       12.41        5.35      9.62 o
  -7   5   9       42.97       50.19     12.93 o
  -6   5   9       91.64       89.95     13.91 o
  -5   5   9        6.72        1.74      6.14 o
  -4   5   9      226.20      240.03     17.39 o
  -3   5   9        0.02       -3.44      5.48 o
  -2   5   9       26.36       30.78      7.99 o
  -1   5   9       31.01       30.57      7.90 o
   0   5   9        4.26       11.07      6.78 o
   1   5   9      133.49      147.64     12.64 o
   2   5   9       12.25        7.08      8.86 o
   3   5   9       31.30       31.28     10.44 o
   4   5   9       16.11       14.81      8.99 o
   5   5   9      142.94      155.26     23.10 o
 -10   6   9       34.38       26.86     12.52 o
  -9   6   9       38.30       36.08     13.06 o
  -8   6   9       42.65       56.39     14.10 o
  -7   6   9        3.83       14.74     10.69 o
  -6   6   9       69.75       62.70     13.12 o
  -5   6   9       29.88       14.69      9.63 o
  -4   6   9      242.46      247.56     18.68 o
  -3   6   9      177.25      185.70     14.12 o
  -2   6   9        6.27        7.24      6.57 o
  -1   6   9        3.89        7.73      6.94 o
   0   6   9        7.81        8.21      6.98 o
   1   6   9       21.50       24.95      8.38 o
   2   6   9       21.05       18.10     12.75 o
   3   6   9       84.48       98.01     19.44 o
  -9   7   9        0.93        2.36     10.36 o
  -8   7   9       69.45       74.14     15.75 o
  -7   7   9      216.93      202.46     19.85 o
  -6   7   9      170.31      139.15     17.23 o
  -5   7   9        1.99       13.46     12.04 o
  -4   7   9        0.31       -1.84      6.27 o
  -3   7   9        0.01       -4.32      5.96 o
  -2   7   9        9.20       20.24      8.01 o
  -1   7   9      148.92      161.06     14.13 o
   0   7   9       13.53       19.06      9.79 o
   1   7   9       59.48       60.00     12.95 o
   2   7   9       96.51      102.48     20.55 o
  -7   8   9        2.66        5.43     10.56 o
  -6   8   9        0.66        2.45      9.63 o
  -5   8   9        0.89       -0.39      8.16 o
  -4   8   9        7.37       12.68      9.74 o
  -3   8   9       18.09       37.31     11.26 o
  -2   8   9      177.61      175.62     18.32 o
  -1   8   9        3.12        1.26      8.67 o
   0   8   9        2.57       10.11      9.63 o
  -1 -12  10      194.66      216.97     25.95 o
   0 -12  10       10.81        1.93     10.81 o
   1 -12  10       16.83       19.16     12.07 o
   2 -12  10       89.19       79.01     17.47 o
  -4 -11  10        2.74        8.21     12.13 o
  -3 -11  10       40.71       40.97     15.09 o
  -2 -11  10       49.22       50.53     16.22 o
  -1 -11  10       51.42       53.40     15.57 o
   0 -11  10      110.28      133.12     23.03 o
   1 -11  10      112.25      142.47     21.16 o
   2 -11  10       15.31       11.91     10.52 o
   3 -11  10       24.49       41.15     14.16 o
   4 -11  10       18.87       30.97     13.40 o
  -6 -10  10        0.10        4.79     12.19 o
  -5 -10  10        2.43       12.99     12.55 o
  -4 -10  10      150.66      180.55     29.46 o
  -3 -10  10       44.62       47.81     19.11 o
  -2 -10  10      244.38      288.69     39.81 o
  -1 -10  10      146.08      148.79     15.22 o
   0 -10  10        9.04        6.91      6.11 o
   1 -10  10      126.77      124.89     29.44 o
   2 -10  10       47.73       52.03     10.81 o
   3 -10  10       15.07        5.12     10.66 o
   4 -10  10        0.74       -1.34     10.64 o
   5 -10  10        0.94        6.61      9.55 o
  -7  -9  10       54.34       61.89     18.26 o
  -6  -9  10      148.75      130.57     21.42 o
  -5  -9  10        0.04        6.18     10.94 o
  -4  -9  10       81.57       70.98     12.63 o
  -3  -9  10       44.16       44.48     10.60 o
  -2  -9  10        1.73        2.82      6.85 o
  -1  -9  10        4.67        8.84      4.91 o
   0  -9  10       18.53       25.87      8.47 o
   1  -9  10       86.25       91.71     12.38 o
   2  -9  10        8.85        2.68      6.70 o
   3  -9  10       10.57       13.27     11.34 o
   4  -9  10      102.08      104.56     19.10 o
   5  -9  10       51.96       64.44     16.87 o
   6  -9  10        6.32       13.97     12.13 o
  -8  -8  10       46.93       78.44     19.30 o
  -7  -8  10       88.60      106.56     15.28 o
  -6  -8  10        4.92        4.70      8.88 o
  -5  -8  10        9.14        4.70      8.13 o
  -4  -8  10       99.25       96.82     13.16 o
  -3  -8  10        9.40       16.67      7.97 o
  -2  -8  10       11.46        8.93      4.83 o
  -1  -8  10       19.22       16.90      7.91 o
   0  -8  10      851.90      904.46     38.08 o
   1  -8  10      125.33      124.37     12.90 o
   2  -8  10        5.73        2.75      6.23 o
   3  -8  10        6.15       14.49     14.45 o
   4  -8  10       12.81       20.22     11.72 o
   5  -8  10       75.39       64.57     16.34 o
   6  -8  10       39.04       53.98     15.91 o
   7  -8  10      165.61      183.18     25.45 o
  -9  -7  10      346.91      405.67     26.64 o
  -8  -7  10        8.40        3.98      9.68 o
  -7  -7  10        0.83       -4.77      8.35 o
  -6  -7  10       50.25       36.59     10.81 o
  -5  -7  10       26.74       24.81      9.59 o
  -4  -7  10        1.19        1.45      6.82 o
  -3  -7  10       12.95        5.44      5.17 o
  -2  -7  10      382.84      385.71     28.06 o
  -1  -7  10     1219.56     1233.36     64.13 o
   0  -7  10        0.05       -1.50      5.49 o
   1  -7  10       24.61       26.71      7.59 o
   2  -7  10      374.74      361.00     47.74 o
   3  -7  10      129.54      101.44     14.64 o
   4  -7  10       17.58       16.44     10.92 o
   5  -7  10       35.08       53.93     15.29 o
   6  -7  10      293.36      303.67     33.57 o
   7  -7  10      118.81      130.57     22.47 o
  -9  -6  10        0.32       -2.55      9.07 o
  -8  -6  10        0.57       13.27      9.56 o
  -7  -6  10      189.68      202.43     18.29 o
  -6  -6  10       52.52       51.38     11.51 o
  -5  -6  10       12.10        7.37      7.92 o
  -4  -6  10       53.01       68.74     11.22 o
  -3  -6  10      145.09      152.68     14.24 o
  -2  -6  10      235.91      236.12     15.94 o
  -1  -6  10       25.89       21.77      7.41 o
   0  -6  10      582.94      621.00     38.47 o
   1  -6  10       29.83       25.73      6.63 o
   2  -6  10       57.44       69.57     12.46 o
   3  -6  10        0.31       -1.47      7.98 o
   4  -6  10        3.14       15.41     10.81 o
   5  -6  10        3.11       18.09     11.60 o
   6  -6  10       19.93       16.23     12.25 o
   7  -6  10       38.16       49.69     15.89 o
 -10  -5  10        8.46        7.25     15.18 o
  -9  -5  10       58.36       69.04     13.87 o
  -8  -5  10      347.92      358.45     22.19 o
  -7  -5  10        0.29        8.05      8.28 o
  -6  -5  10       67.71       57.47     11.60 o
  -5  -5  10        0.97        0.44      7.42 o
  -4  -5  10     1197.45     1105.16     31.22 o
  -3  -5  10      697.11      622.11     25.72 o
  -2  -5  10        1.56        1.17      6.38 o
  -1  -5  10      350.07      340.30     16.37 o
   0  -5  10      845.68      897.11     43.03 o
   1  -5  10        4.37        9.92      7.57 o
   2  -5  10      185.42      179.97     20.00 o
   3  -5  10        0.34       -2.19      8.03 o
   4  -5  10       29.59       33.66     12.53 o
   5  -5  10       29.99       40.21     14.52 o
   6  -5  10        0.37        7.79     10.24 o
   7  -5  10      243.30      246.25     27.88 o
   8  -5  10        9.65       16.27     13.61 o
 -10  -4  10       70.31       91.07     20.50 o
  -9  -4  10       66.69       68.45     13.24 o
  -8  -4  10       22.98       17.68      9.82 o
  -7  -4  10        1.56       -0.11      7.53 o
  -6  -4  10       83.09       98.60     12.80 o
  -5  -4  10       45.80       43.22     10.27 o
  -4  -4  10        5.47        9.19      8.20 o
  -3  -4  10       44.61       48.52      9.45 o
  -2  -4  10      364.76      372.31     16.92 o
  -1  -4  10        1.86        3.23      5.00 o
   0  -4  10      107.05      100.81     12.56 o
   1  -4  10      123.82      122.80     16.86 o
   2  -4  10        9.94        8.55      9.24 o
   3  -4  10       55.84       39.53     13.05 o
   4  -4  10        0.13       -3.77      8.07 o
   5  -4  10       46.68       69.34     16.08 o
   6  -4  10      142.11      144.14     21.62 o
   7  -4  10      121.30      115.65     21.46 o
   8  -4  10       15.64       30.15     15.48 o
 -11  -3  10        5.16       -3.07     12.90 o
 -10  -3  10        1.51        6.44     13.89 o
  -9  -3  10       70.15       50.99     17.40 o
  -8  -3  10       16.96       11.62     10.87 o
  -7  -3  10       88.05       88.67     12.47 o
  -6  -3  10       92.58       77.02     11.60 o
  -5  -3  10       36.94       14.44     17.78 o
  -4  -3  10        8.71       16.79      8.22 o
  -3  -3  10       62.26       74.62     10.28 o
  -2  -3  10        8.25        6.52      6.90 o
  -1  -3  10      332.28      348.84     28.56 o
   0  -3  10      165.75      163.48     21.07 o
   1  -3  10      694.09      659.62     32.35 o
   2  -3  10      222.16      193.83     20.50 o
   3  -3  10      309.31      288.11     23.73 o
   4  -3  10        3.71       -0.81      8.64 o
   5  -3  10        0.08       -3.81      8.76 o
   6  -3  10       13.00       10.11     11.47 o
   7  -3  10        4.93        5.46     10.99 o
   8  -3  10        7.35       11.84     12.79 o
 -11  -2  10       12.16       11.91     14.56 o
 -10  -2  10       56.60       56.05     17.91 o
  -9  -2  10       84.92      121.99     20.39 o
  -8  -2  10      872.50      855.15     29.03 o
  -7  -2  10      209.18      226.21     16.50 o
  -6  -2  10      150.52      174.59     14.88 o
  -5  -2  10       20.13       14.34      8.28 o
  -4  -2  10        4.39       12.71      7.93 o
  -3  -2  10        7.94        9.55      6.94 o
  -2  -2  10       89.75       78.10     10.34 o
  -1  -2  10      372.09      382.99     24.40 o
   0  -2  10      227.55      210.52     20.42 o
   1  -2  10       55.24       37.72     12.38 o
   2  -2  10        5.93       -5.68      9.23 o
   3  -2  10       71.64       64.07     14.70 o
   4  -2  10      130.68      106.82     18.32 o
   5  -2  10      146.13      133.37     20.50 o
   6  -2  10      515.21      495.70     61.26 o
   7  -2  10      186.86      220.11     27.02 o
 -11  -1  10       11.81       -3.86     13.96 o
 -10  -1  10      200.43      194.92     25.64 o
  -9  -1  10      219.11      218.35     31.98 o
  -8  -1  10       57.02       47.95     17.53 o
  -7  -1  10       98.03       93.58     11.45 o
  -6  -1  10        1.31        2.81      6.73 o
  -5  -1  10       18.02       24.76      8.22 o
  -4  -1  10        1.53        4.39      6.16 o
  -3  -1  10      152.82      157.42     12.41 o
  -2  -1  10       95.24       92.27      9.44 o
  -1  -1  10      122.00      117.69     16.08 o
   0  -1  10        3.60        5.95      9.23 o
   1  -1  10        6.68       -7.17      8.95 o
   2  -1  10      477.31      463.48     28.55 o
   3  -1  10       13.66       15.49     10.75 o
   4  -1  10      437.68      440.71     32.54 o
   5  -1  10      796.94      816.92     46.06 o
   6  -1  10       36.27       54.08     17.28 o
   7  -1  10        3.18        6.90     12.13 o
 -11   0  10        2.02        5.55     13.89 o
 -10   0  10        2.24      -11.68     11.68 o
  -9   0  10        9.61        1.82     12.77 o
  -8   0  10      118.26      135.98     19.84 o
  -7   0  10      384.95      362.28     43.35 o
  -6   0  10      188.58      225.62     18.19 o
  -5   0  10      113.05      117.46     12.02 o
  -4   0  10       34.88       31.81      8.35 o
  -3   0  10       65.75       75.07      9.89 o
  -2   0  10       82.00       84.62      9.43 o
  -1   0  10        7.31        7.51      4.74 o
   0   0  10      228.43      209.67     20.50 o
   1   0  10      301.58      317.76     24.33 o
   2   0  10       88.23       75.60     15.68 o
   3   0  10       36.50       42.36     13.46 o
   4   0  10        9.72       12.14     11.20 o
   5   0  10       42.08       39.05     14.72 o
   6   0  10        3.45        3.80     10.77 o
   7   0  10       48.54       63.24     18.82 o
 -11   1  10       15.08       19.07     15.93 o
 -10   1  10       57.41       64.40     18.59 o
  -9   1  10      194.96      215.34     24.64 o
  -8   1  10       26.93       52.37     15.21 o
  -7   1  10        4.81        7.65     10.64 o
  -6   1  10      238.05      218.15     14.81 o
  -5   1  10        1.48       -1.65      5.89 o
  -4   1  10       29.66       19.26      7.75 o
  -3   1  10        0.01        2.11      6.19 o
  -2   1  10      114.40      123.83     12.97 o
  -1   1  10     1132.12     1128.58     41.96 o
   0   1  10       65.62       61.77     14.11 o
   1   1  10      464.93      481.15     68.81 o
   2   1  10     1499.42     1387.24     58.83 o
   3   1  10      209.76      183.67     23.22 o
   4   1  10       41.27       44.76     14.56 o
   5   1  10       23.99       12.10     11.46 o
   6   1  10       44.57       66.14     18.48 o
 -11   2  10       28.02       45.75     18.33 o
 -10   2  10      222.50      238.96     27.00 o
  -9   2  10       46.53       22.59     14.36 o
  -8   2  10       35.11       33.08     14.63 o
  -7   2  10        0.25       14.33     10.96 o
  -6   2  10      115.80      118.05     16.87 o
  -5   2  10      184.04      187.33     18.44 o
  -4   2  10       90.21      104.17     11.45 o
  -3   2  10      211.41      222.55     14.93 o
  -2   2  10      295.30      338.30     21.50 o
  -1   2  10       26.31       11.14      6.67 o
   0   2  10       11.65       16.76     12.87 o
   1   2  10      121.11      106.75     16.88 o
   2   2  10        0.26        7.02      9.69 o
   3   2  10        4.93        4.29      9.99 o
   4   2  10       22.07       28.50     12.87 o
   5   2  10       97.10       89.01     18.99 o
   6   2  10       13.86        5.71     11.86 o
 -11   3  10       72.71       75.56     20.35 o
 -10   3  10        8.32        4.65     12.34 o
  -9   3  10       47.23       36.08     16.13 o
  -8   3  10        0.14       11.64     11.85 o
  -7   3  10        2.40        3.57     12.96 o
  -6   3  10        1.64        4.11      8.14 o
  -5   3  10       21.51       20.11      6.20 o
  -4   3  10       20.96       26.31      7.51 o
  -3   3  10        1.67       -4.23      5.13 o
  -2   3  10      154.55      146.45     11.59 o
  -1   3  10       42.38       34.47      7.37 o
   0   3  10       11.03        4.69      7.43 o
   1   3  10       53.16       44.98     11.07 o
   2   3  10       75.57       65.17     15.47 o
   3   3  10        2.78        1.12      8.70 o
   4   3  10        0.26       -1.49     10.33 o
   5   3  10        6.11        5.16     11.70 o
 -10   4  10       18.59       34.69     16.68 o
  -9   4  10       88.33      101.44     20.23 o
  -8   4  10       49.93       31.56     11.61 o
  -7   4  10        2.59        6.32      8.98 o
  -6   4  10        2.24       -2.42      7.71 o
  -5   4  10      104.26      117.37     11.43 o
  -4   4  10        0.58        1.01      5.95 o
  -3   4  10       22.78       18.85      7.31 o
  -2   4  10      118.73      131.26     11.61 o
  -1   4  10      160.51      166.28     12.84 o
   0   4  10       33.10       40.00     10.79 o
   1   4  10       30.51       30.42     10.35 o
   2   4  10       27.94       21.99      9.77 o
   3   4  10      114.90      107.85     19.16 o
   4   4  10       16.41       15.80     14.45 o
 -10   5  10      129.13      129.68     18.92 o
  -9   5  10       43.95       44.83     13.52 o
  -8   5  10        5.96       12.71     10.69 o
  -7   5  10       37.34       30.54     11.44 o
  -6   5  10      128.26      148.98     16.80 o
  -5   5  10        4.30        2.65      7.94 o
  -4   5  10      362.38      258.94     63.78 o
  -3   5  10      274.17      295.02     23.77 o
  -2   5  10        1.27        6.36      6.50 o
  -1   5  10        0.19       -5.05      5.66 o
   0   5  10       24.31       22.57      9.83 o
   1   5  10      152.48      182.33     17.81 o
   2   5  10       70.59       66.65     13.27 o
   3   5  10       49.68       40.21     12.10 o
  -9   6  10        5.01        5.27     10.85 o
  -8   6  10      177.14      199.44     20.65 o
  -7   6  10       46.16       37.75     12.41 o
  -6   6  10      109.85      121.98     16.41 o
  -5   6  10       40.16       40.40     11.66 o
  -4   6  10        0.83        6.70      8.37 o
  -3   6  10       17.45       11.46      7.40 o
  -2   6  10       91.45       88.43     11.82 o
  -1   6  10        7.86       13.29      7.80 o
   0   6  10      100.75      102.64     14.89 o
   1   6  10       19.88       22.96     10.66 o
   2   6  10       41.05       29.22     11.30 o
  -7   7  10      146.75      147.65     18.57 o
  -6   7  10        9.36        1.07      9.34 o
  -5   7  10        7.61       15.24      9.80 o
  -4   7  10        2.43        1.45      8.21 o
  -3   7  10        2.43        3.28      7.30 o
  -2   7  10       30.86       20.89      8.68 o
  -1   7  10       50.25       81.35     14.17 o
   0   7  10       55.70      106.01     20.61 o
   1   7  10       22.49       29.29     15.13 o
  -5   8  10        0.23       -4.66     15.29 o
  -4   8  10        1.45        3.71     11.34 o
  -3   8  10        3.13        1.72      8.65 o
  -2   8  10        4.05       12.08      9.77 o
  -3 -11  11      163.54      183.92     24.37 o
  -2 -11  11       44.43       48.83     15.56 o
  -1 -11  11        9.50       14.45     11.21 o
   0 -11  11        0.81        2.11      7.75 o
   1 -11  11        2.61       -8.39     12.87 o
   2 -11  11        1.88        5.92     11.30 o
   3 -11  11      176.24      185.40     24.10 o
  -5 -10  11      148.60      178.18     24.35 o
  -4 -10  11       14.98       26.67     13.05 o
  -3 -10  11        3.02       11.61     11.30 o
  -2 -10  11       22.83       21.40     23.40 o
  -1 -10  11       76.82       61.34     11.41 o
   0 -10  11       29.97       34.75      9.98 o
   1 -10  11        1.07        2.50     10.11 o
   2 -10  11      288.31      337.12     28.03 o
   3 -10  11      279.89      289.60     27.80 o
   4 -10  11       12.10       11.04     12.57 o
  -6  -9  11       15.56       18.49     12.94 o
  -5  -9  11        3.75       11.47      8.91 o
  -4  -9  11        0.06        0.84      7.51 o
  -3  -9  11       38.40       29.81     10.02 o
  -2  -9  11       90.67       99.45     17.90 o
  -1  -9  11       15.86       19.26      8.52 o
   0  -9  11       54.92       80.95     11.97 o
   1  -9  11      188.37      217.96     23.40 o
   2  -9  11      178.30      214.51     23.66 o
   3  -9  11        4.78        3.15     11.04 o
   4  -9  11       36.28       34.13     14.20 o
   5  -9  11       83.65       83.75     19.25 o
  -7  -8  11       50.49       36.60     12.04 o
  -6  -8  11       17.43       20.14     10.15 o
  -5  -8  11      216.48      238.45     19.52 o
  -4  -8  11       45.22       59.28     11.95 o
  -3  -8  11       19.93       15.43      7.23 o
  -2  -8  11       11.88        7.73      7.55 o
  -1  -8  11        4.58        6.48      7.16 o
   0  -8  11      332.87      383.04     20.27 o
   1  -8  11      760.86      700.13     67.78 o
   2  -8  11      206.33      194.76     22.53 o
   3  -8  11       86.78      107.03     15.75 o
   4  -8  11      149.97      187.03     23.72 o
   5  -8  11        0.91       -1.62     10.11 o
   6  -8  11        7.92        3.59     11.00 o
  -8  -7  11       56.90       75.86     14.89 o
  -7  -7  11       33.48       30.03     11.58 o
  -6  -7  11      283.07      299.64     21.36 o
  -5  -7  11      183.67      205.49     17.83 o
  -4  -7  11        0.24       -0.69      5.57 o
  -3  -7  11       63.47       73.93     11.46 o
  -2  -7  11      197.93      180.47     15.03 o
  -1  -7  11     1088.76     1072.40     41.84 o
   0  -7  11      392.46      409.88     29.65 o
   1  -7  11      140.99      159.39     20.26 o
   2  -7  11       78.84       89.04     17.09 o
   3  -7  11       42.33       31.85     13.29 o
   4  -7  11       18.67       13.29     11.94 o
   5  -7  11      115.71      110.90     20.83 o
   6  -7  11       26.82       39.16     14.80 o
  -9  -6  11        4.25       15.75     12.07 o
  -8  -6  11      197.32      232.84     20.28 o
  -7  -6  11       48.00       44.65     12.16 o
  -6  -6  11        4.36        1.04      8.28 o
  -5  -6  11       16.89       23.03      9.27 o
  -4  -6  11       77.62       86.42     12.03 o
  -3  -6  11       18.81       17.96      8.12 o
  -2  -6  11        0.73       -4.43      5.40 o
  -1  -6  11      275.23      298.73     18.64 o
   0  -6  11      298.55      306.48     29.74 o
   1  -6  11        6.39        5.00      9.75 o
   2  -6  11       15.73       12.57     10.01 o
   3  -6  11      189.28      184.79     22.48 o
   4  -6  11        6.65        4.37     10.25 o
   5  -6  11       12.98       22.20     13.32 o
   6  -6  11        0.06       -1.86     10.42 o
   7  -6  11        2.19        7.46     12.72 o
  -9  -5  11       44.53       48.84     12.99 o
  -8  -5  11        1.46        7.49      9.08 o
  -7  -5  11        0.35        2.99      8.37 o
  -6  -5  11        5.91        6.07      8.41 o
  -5  -5  11        8.35        5.11      4.90 o
  -4  -5  11       55.21       67.89     10.88 o
  -3  -5  11      355.89      377.07     19.18 o
  -2  -5  11       19.75       27.35      7.61 o
  -1  -5  11        0.27        0.42      4.98 o
   0  -5  11       33.29       21.29      8.92 o
   1  -5  11       65.20       69.78     15.28 o
   2  -5  11       34.51       37.47     12.79 o
   3  -5  11        4.57       -2.86      8.68 o
   4  -5  11       42.38       25.64     12.92 o
   5  -5  11        6.66        3.25     10.48 o
   6  -5  11        0.55        8.87     11.33 o
   7  -5  11        6.69       16.28     13.19 o
 -10  -4  11        0.62       -4.37     13.68 o
  -9  -4  11      112.41       99.72     20.70 o
  -8  -4  11        4.86       -6.75      8.08 o
  -7  -4  11       93.65      100.04     13.50 o
  -6  -4  11      130.00      137.11     14.55 o
  -5  -4  11      111.77      128.07     13.79 o
  -4  -4  11       48.86       50.67     11.88 o
  -3  -4  11       71.91       67.98     15.97 o
  -2  -4  11      141.35      140.77     11.86 o
  -1  -4  11      130.88      118.79     13.95 o
   0  -4  11       13.07        7.87     12.59 o
   1  -4  11      666.27      640.66     33.55 o
   2  -4  11      237.08      230.27     33.19 o
   3  -4  11       68.35       51.65     14.99 o
   4  -4  11        0.62       -5.19      8.95 o
   5  -4  11       12.87       13.49     11.73 o
   6  -4  11      238.72      214.13     26.77 o
   7  -4  11        3.50        7.75     13.04 o
 -10  -3  11        2.00       -6.23     12.06 o
  -9  -3  11        1.10       -3.27     12.04 o
  -8  -3  11       74.86       98.74     13.72 o
  -7  -3  11      405.81      399.58     21.83 o
  -6  -3  11       24.03       31.75      9.72 o
  -5  -3  11      134.94      145.10     14.15 o
  -4  -3  11      171.12      149.05     13.57 o
  -3  -3  11      450.98      444.13     17.17 o
  -2  -3  11       10.61       16.79      6.13 o
  -1  -3  11        6.57       14.98      9.98 o
   0  -3  11       61.02       61.26     16.04 o
   1  -3  11      300.84      306.62     24.55 o
   2  -3  11       27.51       28.56     11.77 o
   3  -3  11       10.18        3.14      9.23 o
   4  -3  11      238.64      233.61     24.95 o
   5  -3  11       41.31       34.90     30.40 o
   6  -3  11      150.46      189.18     25.44 o
   7  -3  11       86.05       96.17     21.29 o
 -10  -2  11       11.73       25.65     16.26 o
  -9  -2  11        6.65       15.36     13.79 o
  -8  -2  11      114.43       72.86     17.47 o
  -7  -2  11      113.71       91.86     12.58 o
  -6  -2  11      236.07      134.66     85.04 o
  -5  -2  11      292.69      288.14     17.57 o
  -4  -2  11       41.47       45.80      9.42 o
  -3  -2  11      191.00      192.80     14.15 o
  -2  -2  11       80.50       68.24      8.15 o
  -1  -2  11       10.56       18.86     10.33 o
   0  -2  11       16.55       34.75     12.42 o
   1  -2  11       10.90        5.44      9.59 o
   2  -2  11      312.15      307.33     25.57 o
   3  -2  11      173.87      160.87     21.10 o
   4  -2  11       16.07       11.90     13.89 o
   5  -2  11       46.13       31.32     14.62 o
   6  -2  11       67.88       64.20     17.56 o
 -11  -1  11        0.10        8.25     18.93 o
 -10  -1  11        3.93        3.88     12.70 o
  -9  -1  11       40.61       48.01     17.14 o
  -8  -1  11       10.11       -4.76     11.38 o
  -7  -1  11      527.99      553.13     50.64 o
  -6  -1  11       93.58       62.37     39.49 o
  -5  -1  11       84.58       88.90     11.39 o
  -4  -1  11       10.11       11.43      7.24 o
  -3  -1  11       77.28       60.16      9.60 o
  -2  -1  11      275.69      243.03     21.45 o
  -1  -1  11       11.35        4.61      9.55 o
   0  -1  11        2.18       -1.54      8.31 o
   1  -1  11       38.78       39.91     12.92 o
   2  -1  11       75.86       50.73     14.44 o
   3  -1  11      324.25      313.35     26.63 o
   4  -1  11      257.52      283.13     32.91 o
   5  -1  11      407.20      387.38     31.32 o
   6  -1  11       21.11       15.22     13.89 o
 -11   0  11      175.10      207.15     28.28 o
 -10   0  11        4.35       -0.94     13.38 o
  -9   0  11       30.55       30.85     15.95 o
  -8   0  11        1.12        7.55     12.39 o
  -7   0  11       36.55       46.57     14.52 o
  -6   0  11       30.87       34.64      8.06 o
  -5   0  11        1.79        0.49      6.14 o
  -4   0  11        3.62        1.46      6.68 o
  -3   0  11      149.26      173.00     13.40 o
  -2   0  11       23.08       27.54     15.20 o
  -1   0  11       39.03       44.63     20.23 o
   0   0  11        2.40       15.81     10.17 o
   1   0  11        5.31       -0.14      9.03 o
   2   0  11       19.15       17.92     11.73 o
   3   0  11        9.90        7.32     10.32 o
   4   0  11       40.28       58.05     16.40 o
   5   0  11       25.76       15.69     12.53 o
   6   0  11        3.90       11.14     12.66 o
 -10   1  11        6.35       -3.11     12.58 o
  -9   1  11        9.02        9.04     13.32 o
  -8   1  11       16.15       -1.01     11.82 o
  -7   1  11        0.49        3.54     10.77 o
  -6   1  11       34.28       25.07     17.08 o
  -5   1  11        0.22       11.22      7.14 o
  -4   1  11       17.59       21.63      7.98 o
  -3   1  11       64.46       55.01      9.49 o
  -2   1  11      225.48      242.19     48.95 o
  -1   1  11        8.79       11.84      9.96 o
   0   1  11      600.70      591.03     32.77 o
   1   1  11        0.83        4.40      8.89 o
   2   1  11        8.01        3.76      9.89 o
   3   1  11       48.83       40.09     13.98 o
   4   1  11        9.40        7.60     10.62 o
   5   1  11       14.16        8.83     11.98 o
 -10   2  11       19.51       34.27     16.32 o
  -9   2  11        1.82       -5.57     11.60 o
  -8   2  11       66.74       69.21     17.60 o
  -7   2  11        4.75        7.15     11.93 o
  -6   2  11       86.80       11.78     37.11 o
  -5   2  11      223.06      214.54     17.47 o
  -4   2  11       24.14       17.49      7.92 o
  -3   2  11       48.70       55.35      9.74 o
  -2   2  11       15.92       18.59     10.45 o
  -1   2  11        3.67       -1.28      8.92 o
   0   2  11      636.26      653.97     57.25 o
   1   2  11       69.96       76.56     16.47 o
   2   2  11       20.85        3.42     10.11 o
   3   2  11       11.60       26.05     13.01 o
   4   2  11       30.23       27.28     13.43 o
   5   2  11        2.87       -6.90     10.75 o
 -10   3  11       12.21       -1.36     14.39 o
  -9   3  11      201.71      219.26     26.32 o
  -8   3  11      205.72      207.06     24.65 o
  -7   3  11       21.53       26.56     13.27 o
  -6   3  11       44.71       50.12     14.74 o
  -5   3  11      252.19      254.51     15.28 o
  -4   3  11      155.47      172.96     13.25 o
  -3   3  11        3.30        5.68      6.37 o
  -2   3  11      117.08      126.63     14.74 o
  -1   3  11      247.38      272.21     19.90 o
   0   3  11      198.06      207.63     22.55 o
   1   3  11      115.19      123.09     19.25 o
   2   3  11       35.91       29.10     13.31 o
   3   3  11      142.25      171.09     23.25 o
   4   3  11      185.71      153.36     22.93 o
  -9   4  11        0.55       -5.12     11.09 o
  -8   4  11       17.25       14.69     13.43 o
  -7   4  11       15.21       13.15     10.56 o
  -6   4  11       86.56       97.31     14.80 o
  -5   4  11       99.58      122.48     23.87 o
  -4   4  11        3.53        2.90      6.50 o
  -3   4  11        0.78        1.40      6.28 o
  -2   4  11        6.31        0.17      7.90 o
  -1   4  11        6.65        1.85      8.36 o
   0   4  11        4.89        3.07      8.28 o
   1   4  11       36.83       50.03     12.48 o
   2   4  11       75.06       85.82     18.26 o
   3   4  11       70.33       78.63     18.39 o
  -9   5  11        0.14        1.76     10.42 o
  -8   5  11       44.37       52.19     13.86 o
  -7   5  11      124.01      147.02     18.12 o
  -6   5  11       51.93       47.89     13.02 o
  -5   5  11       61.47       45.92     18.01 o
  -4   5  11        5.17        1.29      6.62 o
  -3   5  11       72.92       79.94     11.08 o
  -2   5  11        1.73       -4.47      7.79 o
  -1   5  11        0.83        1.59      8.25 o
   0   5  11       44.63       65.75     13.52 o
   1   5  11       64.51       73.62     14.27 o
   2   5  11        3.07        5.98      9.34 o
  -7   6  11        6.05        3.04     10.38 o
  -6   6  11        0.45       -5.98      8.83 o
  -5   6  11       19.56       29.38     11.39 o
  -4   6  11      136.77      111.77     14.97 o
  -3   6  11       10.47        8.90      9.58 o
  -2   6  11       10.61       12.75      9.50 o
  -1   6  11        0.42        3.06      8.59 o
   0   6  11        7.76        2.07      9.09 o
   1   6  11       25.20       19.28     10.78 o
  -5   7  11       20.08       37.35     12.65 o
  -4   7  11        9.09       19.75     13.99 o
  -3   7  11        1.79        0.02      9.30 o
  -2   7  11       13.96       16.42     13.38 o
  -1 -11  12       31.81       20.33     19.58 o
   0 -11  12       15.12       18.09     19.77 o
  -4 -10  12       16.84       10.31     11.73 o
  -3 -10  12      113.18      137.08     20.44 o
  -2 -10  12      265.18      276.36     20.24 o
  -1 -10  12       14.34        3.90     10.74 o
   0 -10  12       17.00        7.50     11.09 o
   1 -10  12       18.90       14.08     11.82 o
   2 -10  12       54.96       53.93     16.78 o
   3 -10  12      132.24      126.22     22.34 o
  -6  -9  12       42.76       57.96     17.10 o
  -5  -9  12        5.75       13.21      9.86 o
  -4  -9  12       78.32       98.38     14.63 o
  -3  -9  12      107.97      137.02     18.85 o
  -2  -9  12        8.67       15.20      8.26 o
  -1  -9  12       21.81       16.45     11.26 o
   0  -9  12      122.93      143.47     20.48 o
   1  -9  12      177.92      180.44     22.87 o
   2  -9  12      417.52      404.52     39.44 o
   3  -9  12        0.10       -4.62      8.94 o
   4  -9  12      102.66      124.19     22.45 o
  -7  -8  12        5.97        3.42      9.51 o
  -6  -8  12       54.58       64.15     20.75 o
  -5  -8  12        3.11        3.73      8.48 o
  -4  -8  12       35.73       25.70      9.32 o
  -3  -8  12        3.75        1.00      7.37 o
  -2  -8  12        4.59       10.56      7.57 o
  -1  -8  12       30.79       16.56     11.51 o
   0  -8  12       45.14       49.24     15.00 o
   1  -8  12      103.28      111.03     19.35 o
   2  -8  12       11.07        6.83     10.76 o
   3  -8  12       26.60       21.17     13.12 o
   4  -8  12       34.83       16.24     12.96 o
   5  -8  12       53.45       62.55     17.99 o
  -8  -7  12       74.31      107.77     18.02 o
  -7  -7  12       15.40       27.25     10.88 o
  -6  -7  12       42.21       40.47     11.66 o
  -5  -7  12       26.70       16.06      8.14 o
  -4  -7  12       11.90        4.69      9.84 o
  -3  -7  12        3.66        1.13      6.96 o
  -2  -7  12        5.99        3.65     10.33 o
  -1  -7  12       28.90       32.61     13.14 o
   0  -7  12      407.11      412.47     29.26 o
   1  -7  12      162.61      139.93     20.44 o
   2  -7  12      157.81      164.54     22.33 o
   3  -7  12        4.49        1.20      9.61 o
   4  -7  12      149.50      191.38     25.18 o
   5  -7  12      102.34      107.68     21.72 o
  -8  -6  12        1.63        3.02      9.61 o
  -7  -6  12       15.74       19.49     10.71 o
  -6  -6  12       96.47      114.66     18.94 o
  -5  -6  12       63.50       73.55     12.57 o
  -4  -6  12      364.05      352.15     22.04 o
  -3  -6  12      187.20      193.23     15.85 o
  -2  -6  12       66.36       64.85     15.08 o
  -1  -6  12        0.00       -5.73      9.98 o
   0  -6  12       33.46       24.82     11.71 o
   1  -6  12       45.36       47.57     14.70 o
   2  -6  12       16.04        9.38     10.77 o
   3  -6  12      169.58      186.18     23.47 o
   4  -6  12      159.88      156.75     26.48 o
   5  -6  12        0.00       -8.45      9.11 o
   6  -6  12        0.60        3.47     11.76 o
  -9  -5  12       90.29      112.49     21.88 o
  -8  -5  12        5.74        2.08      9.16 o
  -7  -5  12        3.36        6.81      8.86 o
  -6  -5  12       18.60       34.73     10.58 o
  -5  -5  12      103.31      121.62     14.47 o
  -4  -5  12       56.10       65.46     11.18 o
  -3  -5  12      216.05      240.10     16.18 o
  -2  -5  12       22.38       23.48     12.10 o
  -1  -5  12      132.72      128.51     15.30 o
   0  -5  12       28.49       15.88     10.33 o
   1  -5  12      120.85      110.49     19.30 o
   2  -5  12        0.34       -8.15      8.15 o
   3  -5  12        0.16       -3.50      8.69 o
   4  -5  12       21.55       19.00     13.12 o
   5  -5  12        5.99       -0.81     11.76 o
   6  -5  12       88.86       82.53     20.39 o
  -9  -4  12       25.17       24.75     18.83 o
  -8  -4  12       34.17       18.24     10.23 o
  -7  -4  12        5.68       -2.04      8.20 o
  -6  -4  12        8.59        1.28      7.20 o
  -5  -4  12      271.19      237.53     17.75 o
  -4  -4  12        5.20        6.51      7.57 o
  -3  -4  12      333.87      350.43     26.04 o
  -2  -4  12      253.13      231.15     27.04 o
  -1  -4  12       25.52       15.00     18.55 o
   0  -4  12       26.84       24.18     11.86 o
   1  -4  12       12.84       16.01     11.40 o
   2  -4  12       18.13       23.79     12.45 o
   3  -4  12       51.25       51.83     15.82 o
   4  -4  12       37.81       57.31     16.54 o
   5  -4  12       38.17       52.87     17.01 o
   6  -4  12        2.67        7.09     12.92 o
 -10  -3  12        8.15       20.98     16.15 o
  -9  -3  12        4.32        3.70     12.92 o
  -8  -3  12        1.49        3.94     12.98 o
  -7  -3  12      106.10      103.45     13.88 o
  -6  -3  12       87.88       99.04     13.15 o
  -5  -3  12      291.35      319.39     19.39 o
  -4  -3  12      293.33      304.86     18.01 o
  -3  -3  12        1.61       -5.38      7.61 o
  -2  -3  12        2.15        4.07      8.88 o
  -1  -3  12      204.02      177.47     20.30 o
   0  -3  12      250.77      239.97     36.18 o
   1  -3  12       37.27       40.49     13.49 o
   2  -3  12      182.09      226.88     41.49 o
   3  -3  12      138.47      135.80     20.93 o
   4  -3  12       36.44       18.88     12.32 o
   5  -3  12       14.19        5.29     10.93 o
   6  -3  12      155.83      159.16     25.07 o
 -10  -2  12       59.71       51.83     19.84 o
  -9  -2  12       11.05       -6.26     12.23 o
  -8  -2  12      238.85      256.26     26.20 o
  -7  -2  12       62.53       78.13     12.35 o
  -6  -2  12      204.01      223.30     16.98 o
  -5  -2  12       15.39       13.17      8.27 o
  -4  -2  12      214.20      223.29     15.70 o
  -3  -2  12       25.30       27.62     11.20 o
  -2  -2  12      145.70      186.86     20.56 o
  -1  -2  12        4.43        7.15      9.94 o
   0  -2  12       44.14       29.28     12.26 o
   1  -2  12        0.93       15.25     10.56 o
   2  -2  12       54.58       54.94     15.60 o
   3  -2  12        0.14       -1.87      9.79 o
   4  -2  12        9.54        7.15     11.28 o
   5  -2  12        6.85        1.96     11.34 o
 -10  -1  12      191.43      243.72     35.62 o
  -9  -1  12       66.87       62.49     18.18 o
  -8  -1  12        0.45        0.75     12.06 o
  -7  -1  12        7.10       11.44     14.08 o
  -6  -1  12        0.03       -6.56      6.56 o
  -5  -1  12       42.73       43.58      9.90 o
  -4  -1  12        3.97       -3.26      7.93 o
  -3  -1  12       18.33       46.51     16.60 o
  -2  -1  12       88.17       81.90     15.60 o
  -1  -1  12       21.92       17.34     10.68 o
   0  -1  12       28.27       20.35     11.41 o
   1  -1  12       48.18       65.16     15.87 o
   2  -1  12       52.57       48.69     14.63 o
   3  -1  12       40.53       20.84     12.66 o
   4  -1  12       12.53        1.18      9.62 o
   5  -1  12        0.02        5.36     11.68 o
 -10   0  12        2.76        9.30     16.50 o
  -9   0  12       14.92       19.38     15.59 o
  -8   0  12      148.06      191.04     24.41 o
  -7   0  12        2.69        4.45     11.19 o
  -6   0  12      143.04      153.09     21.40 o
  -5   0  12       69.57       83.16     11.70 o
  -4   0  12       33.80       53.45     10.16 o
  -3   0  12       15.83        7.79      9.93 o
  -2   0  12       29.57       16.71     11.06 o
  -1   0  12      274.08      272.58     44.85 o
   0   0  12       70.11       65.40     15.68 o
   1   0  12       71.58       74.23     16.94 o
   2   0  12       39.03       42.79     14.66 o
   3   0  12      113.26      102.60     20.04 o
   4   0  12       23.58       20.14     13.05 o
   5   0  12       10.44       18.60     14.43 o
 -10   1  12      111.77      135.20     24.85 o
  -9   1  12      127.73      110.56     21.28 o
  -8   1  12        0.83       -4.76     11.60 o
  -7   1  12       82.03       61.48     15.77 o
  -6   1  12      247.67      252.31     23.68 o
  -5   1  12      205.37      205.85     15.85 o
  -4   1  12        8.96        1.81      6.85 o
  -3   1  12        7.19        5.25      9.80 o
  -2   1  12      161.53      170.37     29.56 o
  -1   1  12      332.16      295.68     25.63 o
   0   1  12       84.46       75.07     16.29 o
   1   1  12       98.31       99.96     18.39 o
   2   1  12       36.36       25.71     13.11 o
   3   1  12        3.64        1.79      9.88 o
   4   1  12        2.75       -1.58     10.11 o
  -9   2  12       12.08       13.42     13.65 o
  -8   2  12        7.21        2.04     11.92 o
  -7   2  12      147.30      155.85     21.33 o
  -6   2  12       37.03       51.00     14.78 o
  -5   2  12        8.26       17.15      8.65 o
  -4   2  12      216.07      246.55     33.01 o
  -3   2  12      104.04      103.72     17.29 o
  -2   2  12       78.33       82.78     16.41 o
  -1   2  12      113.16      122.52     18.99 o
   0   2  12       39.15       19.39     14.54 o
   1   2  12        0.47       -0.91      9.56 o
   2   2  12        5.59       -4.78     10.19 o
   3   2  12       20.65       26.13     13.89 o
   4   2  12       30.63       44.28     16.86 o
  -9   3  12      130.78      126.57     22.43 o
  -8   3  12      122.95      120.47     21.34 o
  -7   3  12      155.49      154.98     21.90 o
  -6   3  12        5.97       12.67     11.64 o
  -5   3  12      137.03      136.34     18.52 o
  -4   3  12        4.18        7.89      9.89 o
  -3   3  12       17.39       14.88     10.93 o
  -2   3  12       15.16       11.47     10.78 o
  -1   3  12       49.27       58.09     15.55 o
   0   3  12       35.18       18.73     12.53 o
   1   3  12       11.12       11.51     11.76 o
   2   3  12        2.26        9.44     11.72 o
   3   3  12        9.84        4.78     11.47 o
  -8   4  12        2.90        9.12     13.22 o
  -7   4  12       29.69       10.63     13.75 o
  -6   4  12        0.84       -2.90      7.80 o
  -5   4  12       66.20       60.88     12.98 o
  -4   4  12       36.80       51.63     12.19 o
  -3   4  12       68.51       69.24     13.49 o
  -2   4  12      122.23      161.02     17.60 o
  -1   4  12       48.84       57.15     13.01 o
   0   4  12        3.04        8.11     11.34 o
   1   4  12        0.00       -3.66      9.54 o
   2   4  12        1.09       -8.37      9.76 o
  -7   5  12        6.90        0.64      9.56 o
  -6   5  12        4.37       -4.81      8.27 o
  -5   5  12       70.19       90.06     14.75 o
  -4   5  12      312.96      339.05     30.73 o
  -3   5  12      101.63      131.78     16.91 o
  -2   5  12        0.65       -7.46      7.46 o
  -1   5  12        1.54        8.16      9.49 o
   0   5  12        3.56        9.05     10.00 o
  -5   6  12        4.26        0.35     16.13 o
  -4   6  12        9.70       -2.54     14.54 o
  -3   6  12        8.36       15.29     10.71 o
  -2   6  12        9.62        7.53      9.92 o
  -2 -10  13        2.84        4.50     11.15 o
  -1 -10  13       10.70        5.61     11.37 o
   0 -10  13       40.06       18.61     13.24 o
   1 -10  13        0.07       -2.13     10.54 o
  -5  -9  13       31.30       27.59     13.01 o
  -4  -9  13       26.49       26.09     13.86 o
  -3  -9  13       24.28       22.09     13.00 o
  -2  -9  13        2.55        3.02     10.51 o
  -1  -9  13      144.24      170.08     22.93 o
   0  -9  13      100.69       69.57     17.46 o
   1  -9  13       47.32       35.15     14.90 o
   2  -9  13       85.23       66.48     15.09 o
  -6  -8  13       98.19      112.66     16.25 o
  -5  -8  13       18.27       27.30     10.07 o
  -4  -8  13        9.66       10.13     12.10 o
  -3  -8  13        8.76        3.76     10.54 o
  -2  -8  13       33.10       38.18     14.50 o
  -1  -8  13      145.82      135.82     20.70 o
   0  -8  13       46.76       44.39     15.21 o
   1  -8  13        9.07        0.01     10.13 o
   2  -8  13       38.16       33.27     14.63 o
   3  -8  13      129.14      163.29     24.66 o
  -7  -7  13      197.81      234.16     20.98 o
  -6  -7  13       18.16        9.77      9.28 o
  -5  -7  13        0.94       -1.11      7.36 o
  -4  -7  13        0.14        5.50     11.07 o
  -3  -7  13       18.40       16.14     11.39 o
  -2  -7  13       59.36       52.59     15.43 o
  -1  -7  13       10.59        1.60     10.43 o
   0  -7  13       77.31       83.80     18.39 o
   1  -7  13      150.60      163.44     22.67 o
   2  -7  13       61.17       68.42     17.87 o
   3  -7  13       17.78       23.61     13.51 o
   4  -7  13        1.69       -4.03     13.15 o
  -8  -6  13       25.40       29.53     12.12 o
  -7  -6  13        8.33        1.30      9.27 o
  -6  -6  13        0.01        2.13      8.18 o
  -5  -6  13        1.55        4.68      7.94 o
  -4  -6  13       14.58        7.28     10.71 o
  -3  -6  13       33.40       19.93     11.78 o
  -2  -6  13       20.26       18.78     12.47 o
  -1  -6  13      267.40      256.43     37.76 o
   0  -6  13       25.70       13.40     11.07 o
   1  -6  13        0.17       -2.11     10.00 o
   2  -6  13       43.10       34.68     14.24 o
   3  -6  13        1.26       -4.41     10.13 o
   4  -6  13       34.07       20.70     13.36 o
  -8  -5  13        0.22        2.29      9.45 o
  -7  -5  13        9.87       13.95     10.01 o
  -6  -5  13        0.49       -3.95      7.61 o
  -5  -5  13      212.66      237.28     18.51 o
  -4  -5  13       27.15       15.49     11.52 o
  -3  -5  13       46.02       45.65     14.36 o
  -2  -5  13       82.71       89.88     14.25 o
  -1  -5  13        9.84       -0.40      9.58 o
   0  -5  13       19.38       24.66     12.46 o
   1  -5  13        0.90        1.15      9.67 o
   2  -5  13      131.65      138.06     23.03 o
   3  -5  13       80.23      104.45     20.30 o
   4  -5  13       15.30        3.73     12.03 o
   5  -5  13        9.56       10.49     13.04 o
  -9  -4  13        5.03        0.83     13.38 o
  -8  -4  13      125.07      158.93     22.91 o
  -7  -4  13       33.98       22.94     18.94 o
  -6  -4  13       96.58      119.80     14.87 o
  -5  -4  13       46.91       59.03     15.37 o
  -4  -4  13       26.04       14.11      9.01 o
  -3  -4  13       28.54       21.00     11.93 o
  -2  -4  13       16.79        5.76     10.47 o
  -1  -4  13        0.43        2.63      9.94 o
   0  -4  13      163.17      142.13     23.68 o
   1  -4  13       37.43       39.72     14.43 o
   2  -4  13        6.47        5.54     10.48 o
   3  -4  13        4.33        2.28     10.22 o
   4  -4  13        0.07        0.96      9.85 o
   5  -4  13       13.59        2.37     11.78 o
  -9  -3  13       91.06      110.21     22.31 o
  -8  -3  13      218.02      246.35     26.44 o
  -7  -3  13      332.55      395.68     21.37 o
  -6  -3  13        9.12        7.78      8.49 o
  -5  -3  13        5.88        0.05      9.27 o
  -4  -3  13       84.96       97.66     17.12 o
  -3  -3  13        6.61        4.06      9.41 o
  -2  -3  13       26.69       25.27     12.04 o
  -1  -3  13       12.81       27.77     12.32 o
   0  -3  13       23.45       26.38     12.59 o
   1  -3  13       12.59       11.54     11.56 o
   2  -3  13      154.59      149.31     22.22 o
   3  -3  13       52.84       42.10     14.97 o
   4  -3  13       84.67       74.95     18.34 o
  -9  -2  13       13.30       21.67     18.65 o
  -8  -2  13       17.10        0.65     17.81 o
  -7  -2  13       13.87       14.59     12.71 o
  -6  -2  13       49.23       53.49     11.35 o
  -5  -2  13       48.04       59.30     14.52 o
  -4  -2  13       14.11       10.89     10.27 o
  -3  -2  13      127.77      131.81     19.11 o
  -2  -2  13        1.53        1.86      9.31 o
  -1  -2  13       35.64       26.62     13.99 o
   0  -2  13        4.30       -5.60      7.93 o
   1  -2  13      110.73      126.64     20.76 o
   2  -2  13      183.13      172.85     23.46 o
   3  -2  13        1.59       -2.40     10.17 o
   4  -2  13       23.04       15.02     13.05 o
  -9  -1  13       45.09       34.62     17.14 o
  -8  -1  13       40.15       32.91     15.56 o
  -7  -1  13      177.89      210.28     23.90 o
  -6  -1  13        0.16        1.81      7.56 o
  -5  -1  13       11.14        5.00      9.72 o
  -4  -1  13      394.98      409.26     44.94 o
  -3  -1  13        0.62        1.05      9.09 o
  -2  -1  13        0.04       -4.78     10.16 o
  -1  -1  13       12.70       11.97     10.91 o
   0  -1  13       45.75       60.75     16.14 o
   1  -1  13      225.20      242.94     26.04 o
   2  -1  13       39.71       43.21     15.24 o
   3  -1  13      134.77      127.86     22.28 o
   4  -1  13      132.54      108.84     21.56 o
  -9   0  13      182.72      253.82     28.71 o
  -8   0  13       61.04       77.53     22.84 o
  -7   0  13       22.92        8.46     13.32 o
  -6   0  13        5.36       -3.97     10.45 o
  -5   0  13        4.52       -1.49      9.26 o
  -4   0  13       33.04       34.78     12.98 o
  -3   0  13      186.61      153.80     32.54 o
  -2   0  13       65.56      103.03     21.63 o
  -1   0  13       19.18       30.76     13.25 o
   0   0  13       33.12       29.11     19.11 o
   1   0  13        0.09       -0.30     14.17 o
   2   0  13      120.85      115.84     20.83 o
   3   0  13       32.18       20.40     13.44 o
  -9   1  13        0.21        2.94     14.50 o
  -8   1  13        0.16      -10.70     10.70 o
  -7   1  13      289.69      264.16     26.85 o
  -6   1  13      285.99      239.62     38.41 o
  -5   1  13       92.22       98.84     19.21 o
  -4   1  13       28.36       12.35     12.12 o
  -3   1  13       91.75      132.99     19.77 o
  -2   1  13       42.69       47.33     14.94 o
  -1   1  13       95.20       79.47     17.46 o
   0   1  13        2.29        7.87     11.07 o
   1   1  13      279.26      271.11     27.42 o
   2   1  13       34.33       45.23     16.22 o
   3   1  13        1.45        1.86     11.47 o
  -8   2  13       84.45       93.71     19.89 o
  -7   2  13       97.21       96.90     19.51 o
  -6   2  13       65.92       64.52     26.11 o
  -5   2  13       29.98       37.48     23.87 o
  -4   2  13       76.14       83.64     17.01 o
  -3   2  13        4.49        6.82     10.89 o
  -2   2  13       17.27       12.82     11.92 o
  -1   2  13      120.41      151.12     21.62 o
   0   2  13       94.13       82.31     31.05 o
   1   2  13        3.67       -1.10     10.98 o
   2   2  13        0.36       -6.13      9.88 o
  -8   3  13        1.16        6.58     13.89 o
  -7   3  13       10.81       21.73     13.69 o
  -6   3  13       32.06       27.04     21.44 o
  -5   3  13      103.99       91.37     28.53 o
  -4   3  13        1.89       -5.09      9.29 o
  -3   3  13       45.27       47.06     14.91 o
  -2   3  13      370.75      448.19     56.50 o
  -1   3  13       31.32       33.79     13.95 o
   0   3  13        7.91        1.33     10.73 o
   1   3  13        0.02        6.63     11.62 o
  -7   4  13       29.94       38.79     26.29 o
  -6   4  13      221.71      213.14     38.04 o
  -5   4  13       14.43        4.85     19.21 o
  -4   4  13       12.22        9.32     18.27 o
  -3   4  13       21.42       31.26     14.36 o
  -2   4  13        1.35       -0.39     10.48 o
  -1   4  13        2.57        9.46     11.54 o
   0   4  13        4.96        0.62     11.66 o
  -2  -9  14       43.45       36.02     15.76 o
  -1  -9  14        1.25       -9.71      9.71 o
   0  -9  14        5.06       -5.04     10.82 o
  -5  -8  14       17.10       26.72     14.93 o
  -4  -8  14        2.25        5.94     11.85 o
  -3  -8  14        2.19      -10.14     10.14 o
  -2  -8  14       49.90       62.37     17.60 o
  -1  -8  14       22.10       21.65     13.65 o
   0  -8  14       79.22       74.55     18.66 o
   1  -8  14        4.78        5.02     10.48 o
   2  -8  14       31.30       40.47     16.07 o
  -6  -7  14        2.52        3.38     12.19 o
  -5  -7  14       16.71        9.15     11.92 o
  -4  -7  14        8.23       -0.63     10.72 o
  -3  -7  14      107.60      124.06     21.03 o
  -2  -7  14      235.64      211.26     25.32 o
  -1  -7  14        1.07       -3.57      7.87 o
   0  -7  14      126.52      128.73     21.75 o
   1  -7  14        9.61        9.37     11.20 o
   2  -7  14        0.54       11.44     12.06 o
  -7  -6  14        7.43        4.65     12.03 o
  -6  -6  14       10.34       13.31     12.52 o
  -5  -6  14       99.16      108.96     19.73 o
  -4  -6  14       78.40      109.64     19.55 o
  -3  -6  14        1.75        4.79     10.79 o
  -2  -6  14       15.20       23.42     10.55 o
  -1  -6  14        0.06        8.62     10.66 o
   0  -6  14      107.62       98.06     19.54 o
   1  -6  14       22.36       27.93     13.89 o
   2  -6  14       11.04       -3.04     10.06 o
   3  -6  14       12.97       22.75     13.89 o
  -7  -5  14       25.96       14.60     12.86 o
  -6  -5  14       97.49      122.21     20.50 o
  -5  -5  14       67.82       84.50     18.34 o
  -4  -5  14       43.66       32.52     10.91 o
  -3  -5  14        8.49        8.93     10.04 o
  -2  -5  14       41.38       46.99     15.61 o
  -1  -5  14       59.99       78.04     17.59 o
   0  -5  14        3.12       10.72     10.94 o
   1  -5  14        0.50       -8.01      8.92 o
   2  -5  14       59.24       45.24     16.87 o
   3  -5  14        0.00        0.12     10.91 o
  -8  -4  14       17.08        4.46     12.71 o
  -7  -4  14       10.48        7.39     12.21 o
  -6  -4  14       39.65       29.62     10.96 o
  -5  -4  14       55.28       69.54     16.94 o
  -4  -4  14      205.23      214.66     24.19 o
  -3  -4  14       58.46       73.74     16.81 o
  -2  -4  14       26.98       22.82     13.71 o
  -1  -4  14       20.19       28.93     12.91 o
   0  -4  14      104.83      128.25     21.01 o
   1  -4  14        0.07       -4.80      8.95 o
   2  -4  14       31.87       26.66     14.06 o
   3  -4  14        0.16       -1.85     10.41 o
  -8  -3  14       81.92       22.25     48.67 o
  -7  -3  14       52.49       63.21     26.48 o
  -6  -3  14        0.27       -0.35     10.35 o
  -5  -3  14      299.10      330.93     27.80 o
  -4  -3  14       25.80       15.18     16.50 o
  -3  -3  14        7.11        5.60     10.19 o
  -2  -3  14      114.48      150.21     20.99 o
  -1  -3  14       73.22       61.27     16.39 o
   0  -3  14       75.48       58.18     16.08 o
   1  -3  14        0.26        8.69     11.21 o
   2  -3  14        3.36        6.14     10.89 o
   3  -3  14       53.30       63.07     18.72 o
  -8  -2  14       18.52        9.70     19.77 o
  -7  -2  14      144.36      130.53     33.19 o
  -6  -2  14      120.27      146.22     20.36 o
  -5  -2  14        7.93        6.09     10.22 o
  -4  -2  14       41.11       38.45     13.89 o
  -3  -2  14      249.93      248.75     25.36 o
  -2  -2  14       11.03       29.12     13.38 o
  -1  -2  14       26.67       25.35     13.12 o
   0  -2  14       10.65        8.49     11.49 o
   1  -2  14      133.66      167.64     23.65 o
   2  -2  14       43.53       39.51     15.19 o
   3  -2  14       19.23       35.38     15.48 o
  -8  -1  14       40.58       37.29     23.68 o
  -7  -1  14       16.79       17.90     20.51 o
  -6  -1  14        3.37        6.71     19.02 o
  -5  -1  14       15.23       24.94     11.84 o
  -4  -1  14      377.58      379.60     28.81 o
  -3  -1  14      274.51      286.71     43.54 o
  -2  -1  14       31.49       23.96     12.72 o
  -1  -1  14        0.38       -4.34      8.95 o
   0  -1  14        0.34       -2.04     10.11 o
   1  -1  14       12.00       -0.04     10.11 o
   2  -1  14       32.98       22.92     13.48 o
  -8   0  14       16.43        5.59     18.83 o
  -7   0  14       24.23       36.92     23.31 o
  -6   0  14       24.57       18.09     21.44 o
  -5   0  14       13.98       20.45     12.23 o
  -4   0  14       57.23       73.26     16.62 o
  -3   0  14        5.20        1.95     15.01 o
  -2   0  14        4.16       15.38     11.95 o
  -1   0  14       65.80       82.49     21.54 o
   0   0  14       83.77       83.18     19.22 o
   1   0  14        7.62        7.31     20.05 o
   2   0  14      154.27      140.69     23.11 o
  -7   1  14       10.23       35.99     25.73 o
  -6   1  14        0.19       18.83     21.44 o
  -5   1  14        0.13        4.38     10.21 o
  -4   1  14        2.65       11.85     12.21 o
  -3   1  14       24.16       26.88     13.96 o
  -2   1  14       83.19      103.45     19.38 o
  -1   1  14        8.80       12.13     11.24 o
   0   1  14      278.21      318.01     49.42 o
   1   1  14      127.23      145.31     23.33 o
  -7   2  14       12.98       18.83     22.00 o
  -6   2  14       63.01       66.94     26.85 o
  -5   2  14       14.32       10.82     19.77 o
  -4   2  14       67.70       81.05     34.40 o
  -3   2  14       32.80       42.56     15.18 o
  -2   2  14       29.82       30.82     14.03 o
  -1   2  14       75.73       74.28     18.33 o
   0   2  14       25.33       18.94     13.24 o
  -5   3  14       72.26       69.37     27.60 o
  -4   3  14        8.89       24.99     21.63 o
  -3   3  14       18.65       32.74     14.87 o
  -2   3  14       74.64       89.62     19.54 o
  -4  -7  15       57.14       69.37     18.39 o
  -3  -7  15      104.10      129.90     24.71 o
  -2  -7  15       42.16       52.32     14.18 o
  -1  -7  15        1.90        4.99     11.80 o
   0  -7  15       79.87       75.91     19.58 o
  -5  -6  15        1.35        2.29     11.69 o
  -4  -6  15       12.94        9.97     16.78 o
  -3  -6  15       13.86        6.95     11.73 o
  -2  -6  15       19.79       36.33     14.83 o
  -1  -6  15      301.32      354.30     30.66 o
   0  -6  15        1.59        1.35     11.07 o
   1  -6  15        6.92        9.55     11.69 o
  -6  -5  15      288.67      356.49     24.88 o
  -5  -5  15      181.59      227.09     25.93 o
  -4  -5  15        5.35        8.46     11.42 o
  -3  -5  15       22.30       31.74     13.99 o
  -2  -5  15       43.08       43.47     15.28 o
  -1  -5  15        3.18        9.50     11.60 o
   0  -5  15       18.19        6.16     10.52 o
   1  -5  15        5.58       -4.04     10.51 o
  -6  -4  15       29.33       28.51     14.28 o
  -5  -4  15       28.95       25.22     13.68 o
  -4  -4  15       27.69       33.00     14.63 o
  -3  -4  15       45.13       47.05     15.45 o
  -2  -4  15        2.13        2.22     10.92 o
  -1  -4  15       21.18        9.14     11.87 o
   0  -4  15       48.42       39.53     15.12 o
   1  -4  15       16.34       28.84     14.78 o
  -6  -3  15      167.54      196.96     27.41 o
  -5  -3  15       50.75       37.36     17.81 o
  -4  -3  15        3.58        3.08     10.20 o
  -3  -3  15       81.38       78.05     18.28 o
  -2  -3  15      264.25      273.18     27.69 o
  -1  -3  15      146.04      139.51     22.28 o
   0  -3  15       46.64       63.26     17.99 o
   1  -3  15       12.98       14.45     12.79 o
  -7  -2  15       14.48        0.56     19.02 o
  -6  -2  15       50.13       61.37     16.44 o
  -5  -2  15       73.44       51.16     29.09 o
  -4  -2  15       90.41       98.41     19.49 o
  -3  -2  15       62.05       67.13     19.39 o
  -2  -2  15        0.62       -6.41      9.26 o
  -1  -2  15        2.75       -7.82      8.94 o
   0  -2  15        9.63        0.14     10.41 o
   1  -2  15        4.94        7.77     11.99 o
  -6  -1  15        1.66        2.42     18.09 o
  -5  -1  15        4.77       20.47     12.26 o
  -4  -1  15       10.94        7.64     11.64 o
  -3  -1  15       92.26       62.25     16.88 o
  -2  -1  15       18.18       17.74     13.08 o
  -1  -1  15       47.85       67.19     17.66 o
   0  -1  15      145.34      139.03     27.78 o
  -6   0  15        1.58      -15.29     16.41 o
  -5   0  15       16.57      -10.26     17.34 o
  -4   0  15       15.99       18.35     13.05 o
  -3   0  15        2.42        7.25     11.54 o
  -2   0  15       88.00      103.73     20.29 o
  -1   0  15       84.53      102.84     20.77 o
   0   0  15       10.95        2.88     11.46 o
  -5   1  15        0.00      -13.61     15.85 o
  -4   1  15       19.06       41.67     15.63 o
  -3   1  15       30.19       40.88     15.66 o
  -2   1  15       18.81       26.08     18.18 o
  -3  -3  16       16.04       39.95     15.90 o
 
